# Supplementary material for: Bis(1,10-phenanthroline-5,6-dione-κ2 N,N′)silver(I) tetra­fluoridoborate
Source: Acta Crystallogr Sect E Struct Rep Online. 2009 Aug 22;65(Pt 9):m1119–20. doi: 10.1107/S160053680903222X (PMC2969900; doi:10.1107/S160053680903222X)
Supplement: Supplementary file 1 [file e-65-m1119-sup1.cif]

##############################################################################
###                                                                        ###
###        Electronic paper (Acta Crystallographica Section E)             ###
###                                                                        ###
##############################################################################
#                                                                            #
# This CIF contains the data in a paper accepted for publication in Acta     #
# Crystallographica Section E. It conforms to the requirements of Notes      #
# for Authors for Section E, and has been peer reviewed under the auspices   #
# of the IUCr Commission on Journals.                                        #
#                                                                            #
# Full details of the Crystallographic Information File format               #
# are given in the paper "The Crystallographic Information File (CIF):       #
# a New Standard Archive File for Crystallography" by S. R. Hall, F. H.      #
# Allen and I. D. Brown [Acta Cryst. (1991), A47, 655-685].                  #
#                                                                            #
# The current version of the core CIF dictionary is obtainable from          #
# ftp://ftp.iucr.org/pub/cif_core.dic. The current version number is 2.4.    #
#                                                                            #
# Software is freely available for graphical display of the structure(s) in  #
# this CIF.  For information consult the CIF home page http://www.iucr.org/  #
# cif/home.html                                                              #
#                                                                            #
# This file may be used for bona fide research purposes within the           #
# scientific community so long as proper attribution is given to the journal # 
# article from which it was obtained.                                        #
#                                                                            #
##############################################################################
                                             
data_global
_audit_creation_method     SHELXL-97
_journal_date_recd_electronic     2009-08-12
_journal_date_accepted     2009-08-13
_journal_name_full     'Acta Crystallographica, Section E'
_journal_year     2009
_journal_volume     65
_journal_issue      9
_journal_page_first     m1119
_journal_page_last     m1120
_journal_paper_category     QM
_journal_coeditor_code     WM2249
_publ_contact_author_name     'Dr. Ray J. Butcher'
_publ_contact_author_address
;Department of Chemistry
 Howard University
525 College Street
Washington DC, 20059
USA
;
_publ_contact_author_email     rbutcher99@yahoo.com
_publ_contact_author_phone     703-585-6631
_publ_section_title
;
Bis(1,10-phenanthroline-5,6-dione-\k^2^<i>N</i>,<i>N</i>')silver(I)
tetrafluoridoborate
;
loop_
    _publ_author_name
    _publ_author_address
    'Onuegbu, Jonathan'
;
Department of Chemistry
Howard University
525 College Street NW
Washington
DC 20059
USA
;
    'Butcher, Ray J.'
;
Department of Chemistry
Howard University
525 College Street NW
Washington
DC 20059
USA
;
    'Hosten, Charles'
;
Department of Chemistry
Howard University
525 College Street NW
Washington
DC 20059
USA
;
    'Udeochu, Uche Charles'
;
Department of Chemistry
Howard University
525 College Street NW
Washington
DC 20059
USA
;
    'Bakare, Oladapo'
;
Department of Chemistry
Howard University
525 College Street NW
Washington
DC 20059
USA
;
data_I
_audit_creation_method     SHELXL-97
_chemical_name_systematic
;
Bis(1,10-phenanthroline-5,6-dione-\k^2^<i>N</i>,<i>N</i>')silver(I)
tetrafluoridoborate
;
_chemical_name_common     ?
_chemical_formula_moiety     'C24 H12 Ag N4 O4 +, B F4 -'
_chemical_formula_sum     'C24 H12 Ag B F4 N4 O4'
_chemical_formula_iupac     '[Ag (C12 H6 N2 O2)2] B F4'
_chemical_formula_weight     615.06
_chemical_melting_point     ?
_symmetry_cell_setting     monoclinic
_symmetry_space_group_name_H-M     'C 2/c'
_symmetry_space_group_name_Hall     '-C 2yc'
loop_
    _symmetry_equiv_pos_as_xyz
    'x, y, z'
    '-x, y, -z+1/2'
    'x+1/2, y+1/2, z'
    '-x+1/2, y+1/2, -z+1/2'
    '-x, -y, -z'
    'x, -y, z-1/2'
    '-x+1/2, -y+1/2, -z'
    'x+1/2, -y+1/2, z-1/2'
_cell_length_a     13.2249(6)
_cell_length_b     12.0115(17)
_cell_length_c     14.4338(7)
_cell_angle_alpha     90.00
_cell_angle_beta     108.481(5)
_cell_angle_gamma     90.00
_cell_volume     2174.6(3)
_cell_formula_units_Z     4
_cell_measurement_reflns_used     5444
_cell_measurement_theta_min     4.5501
_cell_measurement_theta_max     32.4393
_cell_measurement_temperature     200(2)
_exptl_crystal_description     prism
_exptl_crystal_colour     colorless
_exptl_crystal_size_max     0.44
_exptl_crystal_size_mid     0.37
_exptl_crystal_size_min     0.28
_exptl_crystal_density_diffrn     1.879
_exptl_crystal_density_meas     ?
_exptl_crystal_density_method     'not measured'
_exptl_crystal_F_000     1216
_exptl_absorpt_coefficient_mu     1.005
_exptl_absorpt_correction_type     multi-scan
_exptl_absorpt_process_details     '(CrysAlis RED; Oxford Diffraction, 2007)'
_exptl_absorpt_correction_T_min     0.85578
_exptl_absorpt_correction_T_max     1.00000
_exptl_special_details
;
;
_diffrn_ambient_temperature     200(2)
_diffrn_radiation_type     MoK\a
_diffrn_radiation_wavelength     0.71073
_diffrn_radiation_source     'fine-focus sealed tube'
_diffrn_radiation_monochromator     graphite
_diffrn_measurement_device_type     'Oxford Diffraction Gemini R'
_diffrn_measurement_method     '\f and \w'
_diffrn_detector_area_resol_mean     10.5081
_diffrn_reflns_number     11815
_diffrn_reflns_av_R_equivalents     0.0238
_diffrn_reflns_av_sigmaI/netI     0.0480
_diffrn_reflns_theta_min     4.57
_diffrn_reflns_theta_max     32.50
_diffrn_reflns_theta_full     25.00
_diffrn_measured_fraction_theta_max     0.925
_diffrn_measured_fraction_theta_full     0.993
_diffrn_reflns_limit_h_min     -19
_diffrn_reflns_limit_h_max     19
_diffrn_reflns_limit_k_min     -17
_diffrn_reflns_limit_k_max     17
_diffrn_reflns_limit_l_min     -16
_diffrn_reflns_limit_l_max     21
_diffrn_standards_number     2
_diffrn_standards_interval_count     50
_diffrn_standards_interval_time     ?
_diffrn_standards_decay_%     <2%
_refine_special_details
;
Refinement of <i>F</i>^2^ against ALL reflections. The weighted <i>R</i>-factor
<i>wR</i> and goodness of fit <i>S</i> are based on <i>F</i>^2^, conventional
<i>R</i>-factors <i>R</i> are based on <i>F</i>, with <i>F</i> set to zero for
negative <i>F</i>^2^. The threshold expression of <i>F</i>^2^ >
\s(<i>F</i>^2^) is used only for calculating <i>R</i>-factors(gt) <i>etc</i>.
and is not relevant to the choice of reflections for refinement.
<i>R</i>-factors based on <i>F</i>^2^ are statistically about twice as large
as those based on <i>F</i>, and <i>R</i>- factors based on ALL data will be
even larger.
;
_reflns_number_total     3647
_reflns_number_gt     2306
_reflns_threshold_expression     I>2\s(I)
_refine_ls_structure_factor_coef     Fsqd
_refine_ls_matrix_type     full
_refine_ls_R_factor_all     0.0690
_refine_ls_R_factor_gt     0.0470
_refine_ls_wR_factor_gt     0.1254
_refine_ls_wR_factor_ref     0.1340
_refine_ls_goodness_of_fit_ref     0.977
_refine_ls_restrained_S_all     1.028
_refine_ls_number_reflns     3647
_refine_ls_number_parameters     204
_refine_ls_number_restraints     32
_refine_ls_hydrogen_treatment     constr
_refine_ls_weighting_scheme     calc
_refine_ls_weighting_details
                       'w=1/[\s^2^(Fo^2^)+(0.087P)^2^] where P=(Fo^2^+2Fc^2^)/3'
_atom_sites_solution_hydrogens     geom
_atom_sites_solution_primary     direct
_atom_sites_solution_secondary     difmap
_refine_ls_shift/su_max     0.000
_refine_ls_shift/su_mean     0.000
_refine_diff_density_max     1.807
_refine_diff_density_min     -1.393
_refine_ls_extinction_method     none
_refine_ls_extinction_coef     ?
loop_
    _atom_type_symbol
    _atom_type_description
    _atom_type_scat_dispersion_real
    _atom_type_scat_dispersion_imag
    _atom_type_scat_source
    'C' 'C' 0.0033 0.0016
                         'International Tables Vol C Tables 4.2.6.8 and 6.1.1.4'
    'H' 'H' 0.0000 0.0000
                         'International Tables Vol C Tables 4.2.6.8 and 6.1.1.4'
    'B' 'B' 0.0013 0.0007
                         'International Tables Vol C Tables 4.2.6.8 and 6.1.1.4'
    'N' 'N' 0.0061 0.0033
                         'International Tables Vol C Tables 4.2.6.8 and 6.1.1.4'
    'O' 'O' 0.0106 0.0060
                         'International Tables Vol C Tables 4.2.6.8 and 6.1.1.4'
    'F' 'F' 0.0171 0.0103
                         'International Tables Vol C Tables 4.2.6.8 and 6.1.1.4'
    'Ag' 'Ag' -0.8971 1.1015
                         'International Tables Vol C Tables 4.2.6.8 and 6.1.1.4'
_computing_data_collection
;
CrysAlis CCD (Oxford Diffraction, 2007)
;
_computing_cell_refinement
;
CrysAlis RED (Oxford Diffraction, 2007)
;
_computing_data_reduction
;
CrysAlis RED (Oxford Diffraction, 2007)
;
_computing_structure_solution     'SHELXS97 (Sheldrick, 2008)'
_computing_structure_refinement     'SHELXL97 (Sheldrick, 2008)'
_computing_molecular_graphics     'SHELXTL (Sheldrick, 2008)'
_computing_publication_material     'SHELXTL (Sheldrick, 2008)'
loop_
    _atom_site_type_symbol
    _atom_site_label
    _atom_site_fract_x
    _atom_site_fract_y
    _atom_site_fract_z
    _atom_site_U_iso_or_equiv
    _atom_site_adp_type
    _atom_site_calc_flag
    _atom_site_refinement_flags
    _atom_site_occupancy
    _atom_site_disorder_assembly
    _atom_site_disorder_group
    Ag Ag 0.5000 0.21159(3) 0.2500 0.04327(15) Uani d S 1 . .
    O O1 1.01490(18) 0.3415(2) 0.5002(2) 0.0563(7) Uani d . 1 . .
    O O2 0.99985(17) 0.1301(2) 0.56180(17) 0.0507(6) Uani d . 1 . .
    N N1 0.65530(18) 0.3220(2) 0.29553(17) 0.0304(5) Uani d . 1 . .
    N N2 0.64367(17) 0.10772(19) 0.35180(17) 0.0284(5) Uani d . 1 . .
    C C1 0.6565(2) 0.4291(3) 0.2713(2) 0.0371(6) Uani d . 1 . .
    H H1A 0.5941 0.4599 0.2261 0.044 Uiso calc R 1 . .
    C C2 0.7443(2) 0.4976(3) 0.3086(2) 0.0413(7) Uani d . 1 . .
    H H2A 0.7414 0.5742 0.2914 0.050 Uiso calc R 1 . .
    C C3 0.8357(2) 0.4515(3) 0.3713(2) 0.0387(7) Uani d . 1 . .
    H H3A 0.8980 0.4957 0.3966 0.046 Uiso calc R 1 . .
    C C4 0.8364(2) 0.3402(2) 0.39734(19) 0.0294(5) Uani d . 1 . .
    C C5 0.9324(2) 0.2908(2) 0.4662(2) 0.0356(6) Uani d . 1 . .
    C C6 0.9259(2) 0.1693(3) 0.4981(2) 0.0329(6) Uani d . 1 . .
    C C7 0.82541(19) 0.1076(2) 0.45309(18) 0.0282(5) Uani d . 1 . .
    C C8 0.8176(2) -0.0024(3) 0.4776(2) 0.0373(7) Uani d . 1 . .
    H H8A 0.8766 -0.0393 0.5224 0.045 Uiso calc R 1 . .
    C C9 0.7227(2) -0.0579(3) 0.4360(2) 0.0404(7) Uani d . 1 . .
    H H9A 0.7159 -0.1346 0.4489 0.048 Uiso calc R 1 . .
    C C10 0.6377(2) 0.0010(2) 0.3753(2) 0.0370(6) Uani d . 1 . .
    H H10A 0.5716 -0.0365 0.3489 0.044 Uiso calc R 1 . .
    C C12 0.7426(2) 0.2784(2) 0.35847(19) 0.0255(5) Uani d . 1 . .
    C C11 0.73725(19) 0.1602(2) 0.38786(18) 0.0249(5) Uani d . 1 . .
    B B 0.5000 0.7040(2) 0.2500 0.060(2) Uani d SD 1 . .
    F F1A 0.4655(3) 0.6438(4) 0.3134(3) 0.0308(13) Uani d PD 0.406(4) . 1
    F F2A 0.4411(3) 0.7977(3) 0.2246(4) 0.107(3) Uani d PDU 0.406(4) . 1
    F F3A 0.60395(19) 0.7324(4) 0.2940(3) 0.113(3) Uani d PDU 0.406(4) . 1
    F F4A 0.4924(4) 0.6425(5) 0.1696(3) 0.0439(18) Uani d PD 0.406(4) . 1
    F F1B 0.5925(6) 0.6663(3) 0.2398(12) 0.053(4) Uiso d PD 0.094(4) . 2
    F F2B 0.5000 0.8168(3) 0.2500 0.053(4) Uiso d SPD 0.189(8) . 2
    F F3B 0.4168(8) 0.6665(3) 0.1746(7) 0.053(4) Uiso d PD 0.094(4) . 2
    F F4B 0.4905(13) 0.6663(3) 0.3353(5) 0.053(4) Uiso d PD 0.094(4) . 2
loop_
    _atom_site_aniso_label
    _atom_site_aniso_U_11
    _atom_site_aniso_U_22
    _atom_site_aniso_U_33
    _atom_site_aniso_U_12
    _atom_site_aniso_U_13
    _atom_site_aniso_U_23
    Ag 0.02050(16) 0.0611(3) 0.0386(2) 0.000 -0.00431(12) 0.000
    O1 0.0270(11) 0.0649(16) 0.0674(17) -0.0135(11) 0.0012(11) -0.0144(14)
    O2 0.0269(10) 0.0765(16) 0.0400(12) 0.0105(10) -0.0016(9) 0.0064(12)
    N1 0.0259(11) 0.0366(12) 0.0260(11) 0.0005(9) 0.0045(9) 0.0018(9)
    N2 0.0236(10) 0.0309(12) 0.0281(11) -0.0015(8) 0.0043(8) -0.0018(9)
    C1 0.0384(14) 0.0394(16) 0.0301(14) 0.0047(12) 0.0061(12) 0.0040(12)
    C2 0.0499(17) 0.0374(16) 0.0387(17) -0.0061(14) 0.0171(14) 0.0010(13)
    C3 0.0368(14) 0.0429(17) 0.0407(16) -0.0119(12) 0.0185(13) -0.0085(13)
    C4 0.0255(12) 0.0387(15) 0.0257(12) -0.0073(11) 0.0104(10) -0.0074(11)
    C5 0.0234(12) 0.0477(17) 0.0352(15) -0.0040(11) 0.0087(11) -0.0133(13)
    C6 0.0216(11) 0.0519(16) 0.0228(12) 0.0036(11) 0.0037(9) -0.0026(12)
    C7 0.0212(11) 0.0392(15) 0.0235(12) 0.0050(10) 0.0062(9) -0.0006(10)
    C8 0.0347(14) 0.0453(17) 0.0332(15) 0.0138(12) 0.0126(12) 0.0056(12)
    C9 0.0442(16) 0.0338(15) 0.0457(18) 0.0038(13) 0.0180(14) 0.0061(13)
    C10 0.0335(13) 0.0398(16) 0.0400(16) -0.0065(12) 0.0150(12) -0.0032(12)
    C12 0.0219(11) 0.0349(14) 0.0197(11) -0.0028(9) 0.0067(9) -0.0035(10)
    C11 0.0207(10) 0.0310(13) 0.0218(11) 0.0015(10) 0.0048(8) -0.0027(10)
    B 0.110(6) 0.009(2) 0.085(5) 0.000 0.065(5) 0.000
    F1A 0.032(3) 0.036(3) 0.022(2) -0.022(2) 0.006(2) -0.0135(18)
    F2A 0.189(9) 0.027(3) 0.124(7) 0.049(3) 0.077(6) 0.031(3)
    F3A 0.141(7) 0.044(4) 0.170(8) -0.033(4) 0.071(6) -0.051(5)
    F4A 0.046(4) 0.051(3) 0.027(3) 0.023(3) 0.001(2) 0.003(2)
_geom_special_details
;
All e.s.d.'s (except the e.s.d. in the dihedral angle between two l.s. planes)
are estimated using the full covariance matrix. The cell e.s.d.'s are taken
into account individually in the estimation of e.s.d.'s in distances, angles
and torsion angles; correlations between e.s.d.'s in cell parameters are only
used when they are defined by crystal symmetry. An approximate (isotropic)
treatment of cell e.s.d.'s is used for estimating e.s.d.'s involving l.s.
planes.
;
loop_
    _geom_bond_atom_site_label_1
    _geom_bond_atom_site_label_2
    _geom_bond_site_symmetry_2
    _geom_bond_distance
    _geom_bond_publ_flag
    Ag N1 . 2.356(2) y
    Ag N1 2_655 2.356(2) ?
    Ag N2 2_655 2.357(2) ?
    Ag N2 . 2.357(2) y
    O1 C5 . 1.210(4) ?
    O2 C6 . 1.206(3) ?
    N1 C12 . 1.329(3) ?
    N1 C1 . 1.335(4) ?
    N2 C10 . 1.335(4) ?
    N2 C11 . 1.338(3) ?
    C1 C2 . 1.385(4) ?
    C1 H1A . 0.9500 ?
    C2 C3 . 1.377(4) ?
    C2 H2A . 0.9500 ?
    C3 C4 . 1.389(4) ?
    C3 H3A . 0.9500 ?
    C4 C12 . 1.402(4) ?
    C4 C5 . 1.466(4) ?
    C5 C6 . 1.541(5) ?
    C6 C7 . 1.480(4) ?
    C7 C8 . 1.381(4) ?
    C7 C11 . 1.396(3) ?
    C8 C9 . 1.379(4) ?
    C8 H8A . 0.9500 ?
    C9 C10 . 1.380(4) ?
    C9 H9A . 0.9500 ?
    C10 H10A . 0.9500 ?
    C12 C11 . 1.489(4) ?
    B F1A . 1.354(2) ?
    B F2A . 1.352(2) ?
    B F3A . 1.362(2) ?
    B F4A . 1.352(2) ?
    B F1B . 1.355(2) ?
    B F2B . 1.355(2) ?
    B F3B . 1.356(2) ?
    B F4B . 1.355(2) ?
loop_
    _geom_angle_atom_site_label_1
    _geom_angle_atom_site_label_2
    _geom_angle_atom_site_label_3
    _geom_angle_site_symmetry_1
    _geom_angle_site_symmetry_3
    _geom_angle
    _geom_angle_publ_flag
    N1 Ag N1 . 2_655 111.52(12) ?
    N1 Ag N2 . 2_655 158.56(8) ?
    N1 Ag N2 2_655 2_655 70.42(8) ?
    N1 Ag N2 . . 70.42(8) ?
    N1 Ag N2 2_655 . 158.56(8) ?
    N2 Ag N2 2_655 . 116.08(11) ?
    C12 N1 C1 . . 118.6(2) ?
    C12 N1 Ag . . 117.40(18) ?
    C1 N1 Ag . . 123.46(19) ?
    C10 N2 C11 . . 118.4(2) ?
    C10 N2 Ag . . 124.49(19) ?
    C11 N2 Ag . . 117.15(17) ?
    N1 C1 C2 . . 123.3(3) ?
    N1 C1 H1A . . 118.3 ?
    C2 C1 H1A . . 118.3 ?
    C3 C2 C1 . . 118.0(3) ?
    C3 C2 H2A . . 121.0 ?
    C1 C2 H2A . . 121.0 ?
    C2 C3 C4 . . 119.6(3) ?
    C2 C3 H3A . . 120.2 ?
    C4 C3 H3A . . 120.2 ?
    C3 C4 C12 . . 118.2(3) ?
    C3 C4 C5 . . 120.2(2) ?
    C12 C4 C5 . . 121.6(3) ?
    O1 C5 C4 . . 123.2(3) ?
    O1 C5 C6 . . 119.0(3) ?
    C4 C5 C6 . . 117.9(2) ?
    O2 C6 C7 . . 122.5(3) ?
    O2 C6 C5 . . 119.3(3) ?
    C7 C6 C5 . . 118.1(2) ?
    C8 C7 C11 . . 119.5(2) ?
    C8 C7 C6 . . 119.8(3) ?
    C11 C7 C6 . . 120.7(2) ?
    C9 C8 C7 . . 118.8(3) ?
    C9 C8 H8A . . 120.6 ?
    C7 C8 H8A . . 120.6 ?
    C8 C9 C10 . . 118.3(3) ?
    C8 C9 H9A . . 120.8 ?
    C10 C9 H9A . . 120.8 ?
    N2 C10 C9 . . 123.5(3) ?
    N2 C10 H10A . . 118.3 ?
    C9 C10 H10A . . 118.3 ?
    N1 C12 C4 . . 122.1(2) ?
    N1 C12 C11 . . 117.4(2) ?
    C4 C12 C11 . . 120.4(2) ?
    N2 C11 C7 . . 121.4(2) ?
    N2 C11 C12 . . 117.4(2) ?
    C7 C11 C12 . . 121.2(2) ?
    F2A B F4A . . 110.07(10) ?
    F2A B F1A . . 109.81(10) ?
    F4A B F1A . . 109.81(9) ?
    F1A B F1B . . 113.8(5) ?
    F2B B F1B . . 109.52(10) ?
    F2A B F4B . . 108.2(5) ?
    F2B B F4B . . 109.52(10) ?
    F1B B F4B . . 109.52(10) ?
    F4A B F3B 2_655 . 109.1(6) ?
    F2B B F3B . . 109.43(10) ?
    F1B B F3B . . 109.43(10) ?
    F4B B F3B . . 109.41(10) ?
loop_
    _geom_torsion_atom_site_label_1
    _geom_torsion_atom_site_label_2
    _geom_torsion_atom_site_label_3
    _geom_torsion_atom_site_label_4
    _geom_torsion_site_symmetry_1
    _geom_torsion_site_symmetry_2
    _geom_torsion_site_symmetry_3
    _geom_torsion_site_symmetry_4
    _geom_torsion
    _geom_torsion_publ_flag
    N1 Ag N1 C12 2_655 . . . 152.8(2) ?
    N2 Ag N1 C12 2_655 . . . -116.1(2) ?
    N2 Ag N1 C12 . . . . -4.37(18) ?
    N1 Ag N1 C1 2_655 . . . -18.6(2) ?
    N2 Ag N1 C1 2_655 . . . 72.5(3) ?
    N2 Ag N1 C1 . . . . -175.8(2) ?
    N1 Ag N2 C10 . . . . -176.9(3) ?
    N1 Ag N2 C10 2_655 . . . 83.9(3) ?
    N2 Ag N2 C10 2_655 . . . -19.1(2) ?
    N1 Ag N2 C11 . . . . 2.92(18) ?
    N1 Ag N2 C11 2_655 . . . -96.3(3) ?
    N2 Ag N2 C11 2_655 . . . 160.7(2) ?
    C12 N1 C1 C2 . . . . -0.2(4) ?
    Ag N1 C1 C2 . . . . 171.1(2) ?
    N1 C1 C2 C3 . . . . 2.2(5) ?
    C1 C2 C3 C4 . . . . -2.0(4) ?
    C2 C3 C4 C12 . . . . -0.2(4) ?
    C2 C3 C4 C5 . . . . -178.3(3) ?
    C3 C4 C5 O1 . . . . -2.8(5) ?
    C12 C4 C5 O1 . . . . 179.2(3) ?
    C3 C4 C5 C6 . . . . 175.6(3) ?
    C12 C4 C5 C6 . . . . -2.4(4) ?
    O1 C5 C6 O2 . . . . 5.7(5) ?
    C4 C5 C6 O2 . . . . -172.7(3) ?
    O1 C5 C6 C7 . . . . -177.9(3) ?
    C4 C5 C6 C7 . . . . 3.6(4) ?
    O2 C6 C7 C8 . . . . -5.8(4) ?
    C5 C6 C7 C8 . . . . 178.0(3) ?
    O2 C6 C7 C11 . . . . 172.5(3) ?
    C5 C6 C7 C11 . . . . -3.7(4) ?
    C11 C7 C8 C9 . . . . 0.6(4) ?
    C6 C7 C8 C9 . . . . 178.9(3) ?
    C7 C8 C9 C10 . . . . -3.2(4) ?
    C11 N2 C10 C9 . . . . 1.0(4) ?
    Ag N2 C10 C9 . . . . -179.2(2) ?
    C8 C9 C10 N2 . . . . 2.5(5) ?
    C1 N1 C12 C4 . . . . -2.2(4) ?
    Ag N1 C12 C4 . . . . -174.04(19) ?
    C1 N1 C12 C11 . . . . 177.1(2) ?
    Ag N1 C12 C11 . . . . 5.3(3) ?
    C3 C4 C12 N1 . . . . 2.4(4) ?
    C5 C4 C12 N1 . . . . -179.6(2) ?
    C3 C4 C12 C11 . . . . -176.9(2) ?
    C5 C4 C12 C11 . . . . 1.1(4) ?
    C10 N2 C11 C7 . . . . -3.7(4) ?
    Ag N2 C11 C7 . . . . 176.42(18) ?
    C10 N2 C11 C12 . . . . 178.4(2) ?
    Ag N2 C11 C12 . . . . -1.4(3) ?
    C8 C7 C11 N2 . . . . 3.0(4) ?
    C6 C7 C11 N2 . . . . -175.3(2) ?
    C8 C7 C11 C12 . . . . -179.3(2) ?
    C6 C7 C11 C12 . . . . 2.4(4) ?
    N1 C12 C11 N2 . . . . -2.6(4) ?
    C4 C12 C11 N2 . . . . 176.7(2) ?
    N1 C12 C11 C7 . . . . 179.5(2) ?
    C4 C12 C11 C7 . . . . -1.1(4) ?
loop_
    _geom_hbond_atom_site_label_D
    _geom_hbond_atom_site_label_H
    _geom_hbond_atom_site_label_A
    _geom_hbond_site_symmetry_A
    _geom_hbond_distance_DH
    _geom_hbond_distance_HA
    _geom_hbond_distance_DA
    _geom_hbond_angle_DHA
    C3 H3A O1 5_766 0.95 2.51 3.347(4) 147.4
    C1 H1A F1A 2_655 0.95 2.35 3.083(6) 133.1
    C2 H2A F1B . 0.95 2.17 2.803(8) 122.6
    C10 H10A F2A 2_645 0.95 2.24 2.859(5) 122.2
    C10 H10A F2B 1_545 0.95 2.28 3.065(4) 140.0
