# Supplementary material for: Bis(1,10-phenanthroline-5,6-dione-κ2 N,N′)silver(I) tetra­fluoridoborate
Source: Acta Crystallogr Sect E Struct Rep Online. 2009 Aug 22;65(Pt 9):m1119–20. doi: 10.1107/S160053680903222X (PMC2969900; doi:10.1107/S160053680903222X)
Supplement: Supplementary file 2 [file e-65-m1119-Isup2.hkl]

# 
# h,k,l, Fc-squared, Fo-squared, sigma(Fo-squared) and status flag 
# 
data_I
_shelx_title ' jo2a in C2/c' 
_shelx_refln_list_code          4 
_shelx_F_calc_maximum      327.98 
_exptl_crystal_F_000      1216.00 
_reflns_d_resolution_high  0.6613 
 
loop_ 
 _symmetry_equiv_pos_as_xyz 
 'x, y, z' 
 '-x, y, -z+1/2' 
 'x+1/2, y+1/2, z' 
 '-x+1/2, y+1/2, -z+1/2' 
 '-x, -y, -z' 
 'x, -y, z-1/2' 
 '-x+1/2, -y+1/2, -z' 
 'x+1/2, -y+1/2, z-1/2' 
 
_cell_length_a    13.2249 
_cell_length_b    12.0115 
_cell_length_c    14.4338 
_cell_angle_alpha  90.000 
_cell_angle_beta  108.481 
_cell_angle_gamma  90.000 
 
_shelx_F_squared_multiplier     1.000 
 
loop_ 
 _refln_index_h 
 _refln_index_k 
 _refln_index_l 
 _refln_F_squared_calc 
 _refln_F_squared_meas 
 _refln_F_squared_sigma 
 _refln_observed_status 
   4   0   0    45128.85    47620.19    280.99 o 
   6   0   0    56828.99    65464.74    542.84 o 
   8   0   0    26480.68    29342.25    116.87 o 
  10   0   0     1420.41     1254.51     27.41 o 
  12   0   0    20859.58    18808.30    142.48 o 
  14   0   0     4942.37     5521.44     72.39 o 
  16   0   0     2340.43     2767.08    123.34 o 
  18   0   0     1229.80     1204.18    187.42 o 
   3   1   0      161.79      150.68      6.72 o 
   5   1   0       41.06       41.50      4.52 o 
   7   1   0      730.47      697.12     11.31 o 
   9   1   0     1006.29      949.39     14.63 o 
  11   1   0      582.37      515.22     20.12 o 
  13   1   0      470.87      413.75     27.39 o 
  15   1   0      158.50       82.61     44.62 o 
  17   1   0        0.25       -4.25     43.23 o 
   4   2   0    34752.86    34664.08    177.01 o 
   6   2   0     3711.33     4741.78     31.42 o 
   8   2   0     8121.14    10109.76     50.74 o 
  10   2   0     5065.76     4512.04     36.35 o 
  12   2   0     5125.21     4665.07     44.36 o 
  14   2   0     2675.26     2635.51     49.39 o 
  16   2   0     1584.44     1734.72     76.57 o 
  18   2   0      723.54      650.44    130.45 o 
   1   3   0     1319.94     1448.54     16.91 o 
   3   3   0     6202.85     7281.53     48.65 o 
   5   3   0     9360.03    10435.09     51.95 o 
   7   3   0     1458.64     1201.45     16.17 o 
   9   3   0     2537.82     2603.10     37.42 o 
  11   3   0     1657.17     1821.93     35.75 o 
  13   3   0      692.71      709.39     70.58 o 
  15   3   0      373.79      208.32     55.87 o 
  17   3   0      779.37      748.72     89.12 o 
   0   4   0      178.05      146.26     11.31 o 
   2   4   0      927.53     1406.65     31.85 o 
   4   4   0      317.30      273.25      8.85 o 
   6   4   0     1983.58     2021.98     20.96 o 
   8   4   0      601.03      709.14     15.20 o 
  10   4   0      509.53      410.21     31.55 o 
  12   4   0      169.74       79.13     46.10 o 
  14   4   0      107.13       89.15     54.07 o 
  16   4   0      828.96      797.92     69.41 o 
  18   4   0       54.69       35.31    134.44 o 
   1   5   0    22641.95    22961.69    153.52 o 
   3   5   0    24599.43    26790.14    105.02 o 
   5   5   0    10630.42    11877.75    207.91 o 
   7   5   0     7703.61     7644.07     49.99 o 
   9   5   0     3625.38     3918.53     66.05 o 
  11   5   0     4150.39     4501.72     75.66 o 
  13   5   0     1629.53     1793.39     59.63 o 
  15   5   0     1358.30     1261.73     77.21 o 
  17   5   0     1124.43     1289.80     88.41 o 
   0   6   0    12806.27    14538.15    323.16 o 
   2   6   0      722.67      868.76     20.08 o 
   4   6   0     1089.50     1327.63     22.64 o 
   6   6   0       87.90       78.30     26.19 o 
   8   6   0       35.52       12.37      8.99 o 
  10   6   0       84.81       75.58     40.87 o 
  12   6   0      200.06      181.93     52.09 o 
  14   6   0        6.47       14.39     58.35 o 
  16   6   0        0.37       -4.43     76.01 o 
   1   7   0    12887.80    12197.79    130.14 o 
   3   7   0    14867.43    16744.39    119.67 o 
   5   7   0     7403.14     8899.03     60.33 o 
   7   7   0      973.61     1004.02     26.69 o 
   9   7   0     2160.84     2303.52     33.46 o 
  11   7   0     3471.26     3831.22     75.81 o 
  13   7   0      988.66     1102.65     63.66 o 
  15   7   0     1469.16     1534.06     78.52 o 
  17   7   0      563.96      641.29    146.00 o 
   0   8   0      367.89      407.44     22.03 o 
   2   8   0      485.25      581.43     20.43 o 
   4   8   0       79.37      117.75     19.08 o 
   6   8   0       36.31       55.10     13.61 o 
   8   8   0       39.06       33.51     25.89 o 
  10   8   0        0.98        1.39     20.29 o 
  12   8   0      198.57      129.75     56.74 o 
  14   8   0      340.41      262.39     74.32 o 
  16   8   0       49.52       93.91    130.23 o 
   1   9   0     2652.77     2553.33     41.27 o 
   3   9   0     1967.22     2248.00     36.56 o 
   5   9   0      357.63      228.14     22.50 o 
   7   9   0     1786.03     1732.78     43.03 o 
   9   9   0      128.90      111.17     48.02 o 
  11   9   0      154.17      134.36     52.97 o 
  13   9   0      493.76      414.07     77.68 o 
  15   9   0     1758.07     2016.11    105.84 o 
   0  10   0     1417.47     1466.76     45.34 o 
   2  10   0      510.22      550.63     25.07 o 
   4  10   0       41.33       53.98     29.63 o 
   6  10   0      725.79      689.07     41.81 o 
   8  10   0      365.15      362.36     32.64 o 
  10  10   0      119.93      101.63     47.68 o 
  12  10   0      148.82      125.23     72.60 o 
  14  10   0      264.40      200.40     87.69 o 
   1  11   0       96.89       64.50     31.51 o 
   3  11   0      150.48      136.81     29.12 o 
   5  11   0      407.32      311.76     32.85 o 
   7  11   0        9.08        7.97     22.82 o 
   9  11   0       46.89       68.52     50.58 o 
  11  11   0      376.37      314.83     55.29 o 
  13  11   0      144.76       76.04     68.93 o 
   0  12   0      146.48      168.99     67.31 o 
   2  12   0     2175.04     2198.11     47.38 o 
   4  12   0     1182.25     1286.80     36.70 o 
   6  12   0      510.44      458.29     52.91 o 
   8  12   0      310.44      313.99     51.08 o 
  10  12   0      773.01      874.08     70.16 o 
  12  12   0      123.57      127.80     61.91 o 
   1  13   0       25.26        5.82     33.20 o 
   3  13   0        5.86        7.11     39.09 o 
   5  13   0       30.05        1.09     29.22 o 
   7  13   0       39.54        6.99     11.10 o 
   9  13   0       27.75      -15.34     90.19 o 
  11  13   0        2.96       -3.40     59.21 o 
   0  14   0     1056.46     1099.53     95.17 o 
   2  14   0      250.66      204.56     65.66 o 
   4  14   0     1064.70     1076.63    101.80 o 
   6  14   0       32.23       34.00     46.61 o 
   8  14   0      415.20      500.69     70.11 o 
  10  14   0      140.28      144.86     99.04 o 
   1  15   0       12.67       29.63     53.25 o 
   3  15   0       15.11       46.42    123.19 o 
   5  15   0       77.28        5.47     69.73 o 
   7  15   0       58.61       21.42     44.20 o 
   9  15   0        4.77       11.50    130.31 o 
   0  16   0       32.56       -6.83    246.03 o 
   2  16   0       80.74       79.83    168.55 o 
   4  16   0      107.53      156.99    151.77 o 
   6  16   0        1.88       50.05    240.20 o 
   8  16   0       25.37       51.40    180.57 o 
   3  17   0        0.34       50.29    626.34 o 
   5  17   0        3.07       47.32    210.55 o 
 -17   1   1     1339.87     1360.18     84.58 o 
 -15   1   1     1340.04     1349.06     45.41 o 
 -13   1   1     5481.20     6144.08     50.89 o 
 -11   1   1       59.68       19.30     13.68 o 
  -9   1   1     6857.87     6183.08     51.68 o 
  -7   1   1    18080.10    14699.04     96.52 o 
  -5   1   1    17425.12    15549.05     68.71 o 
  -3   1   1     8367.46     8694.43     35.10 o 
   3   1   1     2737.83     2607.79     34.78 o 
   5   1   1    19033.18    14605.75     70.31 o 
   7   1   1    17166.55    13726.30     55.21 o 
   9   1   1     8748.49     8829.50     43.11 o 
  11   1   1    11065.48    12623.28    108.97 o 
  13   1   1     5271.60     5700.31     51.92 o 
  15   1   1     2313.74     2276.73     51.84 o 
  17   1   1     1087.58     1013.96    113.81 o 
 -18   2   1        7.32       39.62    113.50 o 
 -16   2   1      353.61      334.76     61.28 o 
 -14   2   1      161.48      174.05     41.22 o 
 -12   2   1       77.11       82.08     26.93 o 
 -10   2   1     1852.64     1851.28     23.01 o 
  -8   2   1     4035.28     4556.33     32.67 o 
  -6   2   1      506.57      683.44      9.58 o 
  -4   2   1     6382.69     5839.95     27.27 o 
   2   2   1    13510.56    12875.71    152.84 o 
   4   2   1    14773.82    14311.03     60.24 o 
   6   2   1     4949.66     5336.51     26.96 o 
   8   2   1     3682.30     4030.85     29.67 o 
  10   2   1     2130.24     2070.75     25.73 o 
  12   2   1      959.43      993.56     26.81 o 
  14   2   1      570.98      646.19     41.13 o 
  16   2   1      811.48      985.15     79.35 o 
  18   2   1      148.47      147.92    123.24 o 
 -17   3   1     1341.14     1444.13    153.53 o 
 -15   3   1      421.34      412.53     53.36 o 
 -13   3   1      589.40      815.16     42.26 o 
 -11   3   1     3094.77     3580.53     54.41 o 
  -9   3   1     3325.50     2875.70     29.44 o 
  -7   3   1      446.11      129.60     10.82 o 
  -5   3   1    42856.17    43823.82    105.64 o 
  -3   3   1     7636.57     8056.62     66.98 o 
  -1   3   1     2832.35     3022.77     26.79 o 
   1   3   1     4823.99     5445.20     30.55 o 
   3   3   1    18821.04    19470.44     89.21 o 
   5   3   1     2451.87     1628.06     24.39 o 
   7   3   1     6987.54     5920.45     44.54 o 
   9   3   1     4673.42     4863.24     39.45 o 
  11   3   1     2404.53     3070.40     75.42 o 
  13   3   1     1999.84     2317.01     44.92 o 
  15   3   1      407.90      377.06     60.22 o 
  17   3   1      633.93      602.26     99.16 o 
 -18   4   1      692.30      518.14    135.52 o 
 -16   4   1      239.02      195.38     70.69 o 
 -14   4   1     1028.22      978.37     59.95 o 
 -12   4   1     1133.72     1050.55     59.92 o 
 -10   4   1     4245.77     4132.81     99.52 o 
  -8   4   1     2487.13     2616.43     28.26 o 
  -6   4   1     8256.45     7641.76     70.93 o 
  -4   4   1     8120.02     6550.42     39.91 o 
  -2   4   1    11942.38    10966.76     90.08 o 
   0   4   1    15969.30    15719.07     58.69 o 
   2   4   1    15251.11    13018.17     50.88 o 
   4   4   1    19348.18    18100.85     62.72 o 
   6   4   1     4525.39     4167.30     45.11 o 
   8   4   1     8472.12     8743.72     71.23 o 
  10   4   1     5059.84     4804.44     70.03 o 
  12   4   1     2746.13     2622.10    119.74 o 
  14   4   1     1215.99     1309.75     54.93 o 
  16   4   1     1552.40     1976.39     72.38 o 
  18   4   1      537.06      369.86    245.03 o 
 -17   5   1      210.97      214.03    107.86 o 
 -15   5   1      118.29      101.54     61.98 o 
 -13   5   1      233.45      289.84     51.73 o 
 -11   5   1     1655.99     1605.84     49.04 o 
  -9   5   1      899.29      817.36     31.84 o 
  -7   5   1     2654.26     2441.75     23.42 o 
  -5   5   1     2029.93     2258.68     37.38 o 
  -3   5   1     7085.47     7547.55     44.03 o 
  -1   5   1       11.20        0.39      2.87 o 
   1   5   1    10074.56    10909.29     55.46 o 
   3   5   1     4099.51     4582.14     34.21 o 
   5   5   1     2124.93     2143.45     62.60 o 
   7   5   1      524.96      427.88     20.11 o 
   9   5   1       53.39      111.66     29.82 o 
  11   5   1      118.76      151.00     44.57 o 
  13   5   1        0.74       16.21     42.28 o 
  15   5   1      130.18      149.99     74.02 o 
  17   5   1        5.57        9.04     31.24 o 
 -18   6   1      910.54      987.85    142.75 o 
 -16   6   1     1203.06     1318.20    107.24 o 
 -14   6   1     1081.78      977.77     63.38 o 
 -12   6   1     2191.38     2000.66     72.24 o 
 -10   6   1     3806.64     3869.60     46.72 o 
  -8   6   1     5894.83     6187.91     51.57 o 
  -6   6   1     5861.37     5426.32     44.89 o 
  -4   6   1    11161.34     9081.30     72.70 o 
  -2   6   1    18376.17    18482.21    109.84 o 
   0   6   1       63.29       31.50     12.58 o 
   2   6   1    10414.29     9287.21     89.06 o 
   4   6   1     6612.45     5161.59     47.04 o 
   6   6   1     4083.01     3906.73     88.13 o 
   8   6   1     3039.15     3181.21     34.06 o 
  10   6   1    10230.76     8783.28    150.91 o 
  12   6   1      618.03      590.81     56.00 o 
  14   6   1     1738.35     1685.92     78.73 o 
  16   6   1     1111.78     1121.16     84.67 o 
 -17   7   1        0.66      -11.77     45.73 o 
 -15   7   1        0.91        7.46     56.70 o 
 -13   7   1        7.17       11.19    107.10 o 
 -11   7   1      164.56      113.21     46.49 o 
  -9   7   1       13.61        7.70     16.41 o 
  -7   7   1      119.79       89.19     11.13 o 
  -5   7   1       19.13       14.13     16.38 o 
  -3   7   1       99.79       73.12     15.63 o 
  -1   7   1      187.41      220.77     11.47 o 
   1   7   1       82.31      105.25     15.88 o 
   3   7   1      109.98      148.08     16.10 o 
   5   7   1        9.10       21.92     10.02 o 
   7   7   1       79.39       77.48     24.33 o 
   9   7   1      269.89      253.43     33.24 o 
  11   7   1      655.09      592.67     50.94 o 
  13   7   1       16.87       50.60     71.33 o 
  15   7   1        5.25       -3.07     53.15 o 
  17   7   1       50.14       81.41    125.71 o 
 -16   8   1     1062.68     1230.95    104.32 o 
 -14   8   1      643.95      686.41     82.85 o 
 -12   8   1      872.05      853.87     53.85 o 
 -10   8   1     1838.32     1936.79     52.50 o 
  -8   8   1     1571.83     1717.63     36.58 o 
  -6   8   1     7800.76     7420.77    104.22 o 
  -4   8   1     4175.04     3723.25     74.77 o 
  -2   8   1     3347.14     3328.15     28.94 o 
   0   8   1     4332.58     5193.13     42.43 o 
   2   8   1     2449.99     2132.46     33.55 o 
   4   8   1      311.13      368.83     19.75 o 
   6   8   1     6838.19     6518.10     69.86 o 
   8   8   1     1374.90     1448.10     32.61 o 
  10   8   1     1325.64     1244.35     42.28 o 
  12   8   1     1484.61     1369.13     81.69 o 
  14   8   1     1317.48     1509.54     82.83 o 
  16   8   1        5.60       27.49     75.80 o 
 -15   9   1       79.03      106.93     91.19 o 
 -13   9   1      217.27      246.22     73.09 o 
 -11   9   1      231.26      193.41     47.88 o 
  -9   9   1       18.26       11.29     23.74 o 
  -7   9   1     1643.19     1705.90     37.12 o 
  -5   9   1     1001.09      968.79     27.35 o 
  -3   9   1      349.05      283.34     23.26 o 
  -1   9   1     1866.34     1829.87     33.37 o 
   1   9   1     1633.65     1549.24     34.28 o 
   3   9   1        3.07        7.39      8.08 o 
   5   9   1      874.65      805.70     22.97 o 
   7   9   1     1264.59     1147.01     36.74 o 
   9   9   1      177.09      183.60     42.42 o 
  11   9   1      271.53      378.40     59.98 o 
  13   9   1      461.71      631.77     79.98 o 
  15   9   1        3.02       59.78    133.00 o 
 -14  10   1      217.84      253.08     98.44 o 
 -12  10   1      188.35      166.19     56.04 o 
 -10  10   1      113.08      128.08     47.98 o 
  -8  10   1      365.36      449.56     34.03 o 
  -6  10   1     3974.14     4304.13     56.98 o 
  -4  10   1      196.97      165.26     27.88 o 
  -2  10   1     2166.85     2297.53     29.06 o 
   0  10   1     2450.35     2581.67     43.58 o 
   2  10   1      481.07      534.71     27.66 o 
   4  10   1      123.52       94.42     30.06 o 
   6  10   1     2661.46     2828.04     53.77 o 
   8  10   1      493.12      575.32     40.37 o 
  10  10   1      171.07      191.93     47.11 o 
  12  10   1      218.77      202.02     68.87 o 
  14  10   1      634.97      725.57     97.97 o 
 -13  11   1      190.54      180.84     87.00 o 
 -11  11   1      449.73      491.30     55.46 o 
  -9  11   1      689.45      686.94     52.12 o 
  -7  11   1     1068.24     1136.86     48.25 o 
  -5  11   1      596.69      687.41     51.82 o 
  -3  11   1      811.98      862.81     30.87 o 
  -1  11   1     1067.77     1024.10     47.65 o 
   1  11   1      688.74      671.34     33.50 o 
   3  11   1      567.52      621.18     32.07 o 
   5  11   1      532.12      532.66     42.85 o 
   7  11   1      542.09      514.34     47.03 o 
   9  11   1      483.49      515.97     52.46 o 
  11  11   1      114.79      108.31     59.11 o 
  13  11   1      202.90      254.11     83.23 o 
 -12  12   1        7.12      -12.44     47.74 o 
 -10  12   1        7.63        4.70     45.00 o 
  -8  12   1      122.23      195.84     54.86 o 
  -6  12   1        0.21        0.71     16.58 o 
  -4  12   1      151.10      175.09     37.74 o 
  -2  12   1      640.17      490.25     50.87 o 
   0  12   1        9.56        2.11     10.99 o 
   2  12   1      365.41      329.39     40.70 o 
   4  12   1      273.78      349.02     49.84 o 
   6  12   1        8.49       30.82     36.60 o 
   8  12   1       13.42        0.37      8.75 o 
  10  12   1      443.05      541.95     66.52 o 
  12  12   1        7.48        3.59     12.00 o 
 -11  13   1      427.20      519.55     81.77 o 
  -9  13   1      243.88      218.61     65.45 o 
  -7  13   1      185.85      178.89     64.37 o 
  -5  13   1      384.97      404.97     76.86 o 
  -3  13   1      660.45      682.65     57.79 o 
  -1  13   1        6.33       25.19     47.07 o 
   1  13   1      362.94      426.72     57.59 o 
   3  13   1      353.95      321.86     53.68 o 
   5  13   1      148.63      219.89     59.06 o 
   7  13   1       91.04      113.07     56.31 o 
   9  13   1      293.72      288.30     76.29 o 
  11  13   1      223.16      255.43     77.65 o 
 -10  14   1        2.55       -0.36     40.46 o 
  -8  14   1      107.43        5.25     30.63 o 
  -6  14   1       44.19       28.58     68.77 o 
  -4  14   1      203.00       97.13    118.39 o 
  -2  14   1       10.35       20.88     86.30 o 
   0  14   1        7.60      -12.16     75.89 o 
   2  14   1       17.66       24.18     68.78 o 
   4  14   1       18.63       71.67     71.80 o 
   6  14   1      120.04       39.30     68.94 o 
   8  14   1        0.49       26.16     44.53 o 
  10  14   1       50.19       54.21     62.96 o 
  -9  15   1      171.74      163.18     84.77 o 
  -7  15   1       12.14       -5.36     52.51 o 
  -5  15   1      548.84      573.36    127.32 o 
  -3  15   1       16.60       -2.97    640.88 o 
  -1  15   1       50.38       97.11     81.21 o 
   1  15   1        5.43       39.69    175.92 o 
   3  15   1      257.63      260.15    125.77 o 
   5  15   1        0.35      -18.45    150.94 o 
   7  15   1      108.74      216.17     94.55 o 
   9  15   1      103.83      149.71    122.09 o 
  -8  16   1        7.49       17.27    235.47 o 
  -6  16   1      294.60      272.39    170.82 o 
  -4  16   1      206.72      140.33    203.30 o 
  -2  16   1      109.25      149.12    155.30 o 
   0  16   1       32.72       30.33    272.86 o 
   2  16   1       71.81       66.61    147.22 o 
   4  16   1       99.00       -8.31     67.23 o 
   6  16   1       34.17       49.37    122.51 o 
  -5  17   1       21.02       49.34    207.54 o 
  -3  17   1       43.29       57.87    255.64 o 
   1  17   1       36.68       61.11    253.02 o 
   3  17   1      153.70      193.67    165.63 o 
 -18   0   2      753.19      747.64    176.72 o 
 -16   0   2      778.16      684.86     92.83 o 
 -14   0   2     2341.94     1944.31     52.97 o 
 -12   0   2       76.34       30.97     34.24 o 
 -10   0   2     9527.52     9948.59     83.72 o 
  -8   0   2    12212.31    14763.67     83.65 o 
  -6   0   2     5728.05     6322.27     45.76 o 
  -4   0   2     4242.46     3883.57     37.04 o 
   2   0   2     4996.80     5091.15     28.47 o 
   4   0   2     9280.01    11789.21    100.27 o 
   6   0   2    17398.14    23405.96    156.68 o 
   8   0   2    23862.29    24530.41    140.21 o 
  10   0   2      154.12      219.86     17.63 o 
  12   0   2     7091.94     6803.18     77.05 o 
  14   0   2     1239.24     1484.08     72.05 o 
  16   0   2      189.29      217.88    108.46 o 
 -17   1   2      584.34      600.43     82.50 o 
 -15   1   2      503.68      466.20     45.77 o 
 -13   1   2      373.61      263.48     26.58 o 
 -11   1   2     3548.71     3467.44     41.91 o 
  -9   1   2      313.95      290.53     13.67 o 
  -7   1   2      145.72      151.88      8.51 o 
  -5   1   2      493.71      568.06      8.36 o 
  -3   1   2     1229.84     1498.40     18.04 o 
   3   1   2      170.98      171.92      9.98 o 
   5   1   2      750.69      604.13      9.14 o 
   7   1   2      681.46      562.47     11.65 o 
   9   1   2        4.58        1.65      2.97 o 
  11   1   2      738.10      645.58     22.96 o 
  13   1   2      377.78      311.08     35.01 o 
  15   1   2      329.29      197.00     50.88 o 
  17   1   2       92.80       48.50     76.65 o 
 -18   2   2     1038.13     1034.75     95.08 o 
 -16   2   2      296.50      279.85     57.94 o 
 -14   2   2     1722.62     1523.81     45.19 o 
 -12   2   2     3298.24     2729.95     53.62 o 
 -10   2   2     5217.16     5698.46     39.29 o 
  -8   2   2     5780.36     7467.33     66.08 o 
  -6   2   2    22580.18    24629.14    200.75 o 
  -4   2   2     7864.90     7154.80     40.59 o 
  -2   2   2    10489.71    10062.71     87.38 o 
   2   2   2    13626.08    12840.66     50.52 o 
   4   2   2    13532.55    14801.69     90.83 o 
   6   2   2    14991.93    18384.70     74.19 o 
   8   2   2     7407.44     8350.09     48.94 o 
  10   2   2     8089.73     7239.28     55.98 o 
  12   2   2     1557.30     1376.68     48.40 o 
  14   2   2      596.72      478.34     46.72 o 
  16   2   2     1867.42     2008.58     74.78 o 
 -17   3   2      568.08      517.15     81.12 o 
 -15   3   2      714.53      770.55     52.82 o 
 -13   3   2     2418.71     2515.70     57.80 o 
 -11   3   2     2057.96     2140.10     31.68 o 
  -9   3   2     5186.20     4987.85     38.14 o 
  -7   3   2      399.06      314.52     12.30 o 
  -5   3   2     8014.80     9542.41     69.21 o 
  -3   3   2     3370.73     3969.61     38.86 o 
  -1   3   2      707.64      803.71     21.52 o 
   1   3   2     2247.04     3003.61     22.04 o 
   3   3   2    16962.28    19014.41     54.90 o 
   5   3   2       29.22      109.91     12.62 o 
   7   3   2     2165.90     1966.80     36.41 o 
   9   3   2     3019.70     3181.25     40.16 o 
  11   3   2     1340.13     1396.30     38.63 o 
  13   3   2     1139.72      957.64     43.78 o 
  15   3   2     1692.36     1381.61     56.43 o 
  17   3   2      571.91      472.49    112.51 o 
 -18   4   2      455.65      489.54    133.67 o 
 -16   4   2      370.64      348.87     73.84 o 
 -14   4   2      686.54      689.98     56.58 o 
 -12   4   2     3317.11     3036.80     63.84 o 
 -10   4   2     3038.24     3346.64     37.89 o 
  -8   4   2     6791.45     8472.20     42.14 o 
  -6   4   2     3119.13     3378.81     27.25 o 
  -4   4   2    14766.40    14078.59    115.29 o 
  -2   4   2    11420.18    10884.29    149.66 o 
   0   4   2    17592.32    17268.30     87.48 o 
   2   4   2     7053.00     5588.04     33.08 o 
   4   4   2    11518.63    11407.55     84.48 o 
   6   4   2     2547.13     3070.26     32.98 o 
   8   4   2     4918.77     4960.64     52.83 o 
  10   4   2     2568.74     2059.80     40.83 o 
  12   4   2     2189.66     1866.94     54.70 o 
  14   4   2      685.66      539.31     57.22 o 
  16   4   2     1023.63      803.47     88.63 o 
 -17   5   2      553.26      477.00     87.55 o 
 -15   5   2     1196.21     1209.71     78.73 o 
 -13   5   2      459.88      542.55     51.65 o 
 -11   5   2     5631.19     5594.93     73.22 o 
  -9   5   2     2628.40     2391.43     26.74 o 
  -7   5   2     3493.95     3529.75     28.62 o 
  -5   5   2     7274.85     8823.97     49.41 o 
  -3   5   2    12910.74    14118.84     92.50 o 
  -1   5   2      208.64      138.33     12.65 o 
   1   5   2    17751.84    20154.19    111.63 o 
   3   5   2     6853.53     8776.88    106.93 o 
   5   5   2     6188.23     7000.21     38.42 o 
   7   5   2     2775.08     2647.46     33.53 o 
   9   5   2     5006.82     5287.79     85.39 o 
  11   5   2     1129.83     1605.91     44.78 o 
  13   5   2     1422.88     1438.44     59.88 o 
  15   5   2     1248.51     1202.94     71.07 o 
  17   5   2      510.38      580.96    200.15 o 
 -18   6   2       41.92       68.37    164.67 o 
 -16   6   2       76.71      114.93    116.04 o 
 -14   6   2      112.50      162.17     59.25 o 
 -12   6   2      502.69      387.04     48.96 o 
 -10   6   2      104.93      130.74     23.72 o 
  -8   6   2       80.68       90.77     15.36 o 
  -6   6   2      777.22      761.83     18.74 o 
  -4   6   2        1.15       17.98     11.70 o 
  -2   6   2     1754.40     1472.18     24.72 o 
   0   6   2     1751.76     1784.37     22.57 o 
   2   6   2      674.40      521.83     13.79 o 
   4   6   2       28.37       50.91      7.84 o 
   6   6   2      123.78       96.72     20.82 o 
   8   6   2       22.31       16.58     19.86 o 
  10   6   2      428.23      373.69     42.77 o 
  12   6   2       53.36       55.35     50.82 o 
  14   6   2      115.95       70.05     75.51 o 
  16   6   2       26.04       43.12     72.12 o 
 -17   7   2      125.16       38.74    161.26 o 
 -15   7   2      625.16      625.50     93.55 o 
 -13   7   2      696.77      753.86     62.18 o 
 -11   7   2     2148.69     2090.07     75.87 o 
  -9   7   2     1775.79     1640.83     23.49 o 
  -7   7   2     5546.31     5781.15     50.19 o 
  -5   7   2     5107.44     6194.82     59.99 o 
  -3   7   2    11592.02    12186.01     79.94 o 
  -1   7   2     1920.27     1328.39     28.08 o 
   1   7   2    10016.23    10704.65     88.30 o 
   3   7   2    14068.00    16336.43     77.07 o 
   5   7   2     5251.52     5980.25     62.01 o 
   7   7   2     3998.35     4288.90     67.71 o 
   9   7   2     6578.17     6940.16     93.58 o 
  11   7   2      896.63     1174.88     52.24 o 
  13   7   2      703.08      825.70     67.62 o 
  15   7   2      409.63      431.82     94.79 o 
 -16   8   2        0.39       42.72     71.57 o 
 -14   8   2       70.53       47.36     73.71 o 
 -12   8   2     1096.11     1046.01     78.91 o 
 -10   8   2      187.27      172.35     30.81 o 
  -8   8   2        0.57       14.99     13.24 o 
  -6   8   2     8856.84     8882.60     68.09 o 
  -4   8   2       28.95       29.94     17.99 o 
  -2   8   2      159.42      163.53     17.46 o 
   0   8   2     2049.54     2358.27     39.13 o 
   2   8   2     1607.35     1672.04     30.77 o 
   4   8   2      154.50      184.01     17.70 o 
   6   8   2     2328.23     2418.35     45.92 o 
   8   8   2      502.68      458.14     37.76 o 
  10   8   2      476.24      345.82     50.53 o 
  12   8   2      246.14      220.14     69.88 o 
  14   8   2       26.20       24.55     53.32 o 
  16   8   2      254.98      229.55    143.31 o 
 -15   9   2      326.79      300.39    108.60 o 
 -13   9   2      280.43      233.41     71.65 o 
 -11   9   2      525.40      567.50     47.25 o 
  -9   9   2      481.81      419.72     34.32 o 
  -7   9   2     9388.79     9904.26    116.40 o 
  -5   9   2       11.14       15.49     16.10 o 
  -3   9   2     2724.64     2734.14     31.97 o 
  -1   9   2     5744.03     5369.89     58.81 o 
   1   9   2     3443.37     3409.73     73.94 o 
   3   9   2      410.03      276.34     21.59 o 
   5   9   2    20400.25    20354.35    122.98 o 
   7   9   2      568.38      525.12     35.64 o 
   9   9   2      618.69      611.55     40.58 o 
  11   9   2     1442.25     1498.96     63.35 o 
  13   9   2      762.86      733.22     84.69 o 
  15   9   2        5.70        4.70     79.85 o 
 -14  10   2      613.64      614.01    116.86 o 
 -12  10   2      158.21      139.44     60.52 o 
 -10  10   2      431.94      409.87     46.36 o 
  -8  10   2     6045.53     6511.28    109.57 o 
  -6  10   2       19.32       19.57     27.48 o 
  -4  10   2     2076.41     2075.54     50.88 o 
  -2  10   2     3465.37     3572.70     59.11 o 
   0  10   2     2015.22     2278.78     42.42 o 
   2  10   2      133.91      171.38     29.85 o 
   4  10   2     3299.62     3556.76     49.75 o 
   6  10   2     1455.63     1643.47     43.80 o 
   8  10   2      492.23      502.65     41.63 o 
  10  10   2      317.19      262.95     49.66 o 
  12  10   2      586.24      525.36     65.09 o 
  14  10   2      438.74      340.04     97.76 o 
 -13  11   2      111.12       93.12    123.32 o 
 -11  11   2      121.70      123.20     61.42 o 
  -9  11   2       65.00       58.13     38.10 o 
  -7  11   2      540.42      433.96     51.57 o 
  -5  11   2      473.37      409.29     41.68 o 
  -3  11   2       93.59       87.45     35.31 o 
  -1  11   2       47.76       43.13     31.14 o 
   1  11   2      325.55      279.22     32.80 o 
   3  11   2      233.26      185.38     34.44 o 
   5  11   2        9.38       55.21     61.55 o 
   7  11   2      606.28      511.58     48.44 o 
   9  11   2      252.24      253.53     57.87 o 
  11  11   2        0.29       12.60     24.65 o 
  13  11   2      204.84      135.00    105.86 o 
 -12  12   2      352.37      352.20     90.07 o 
 -10  12   2      600.13      489.88     70.59 o 
  -8  12   2      236.25      241.20     48.45 o 
  -6  12   2      971.94      867.06     61.94 o 
  -4  12   2     1087.53     1044.59     47.03 o 
  -2  12   2      974.97      969.95     51.83 o 
   0  12   2      822.27      869.85     38.13 o 
   2  12   2     1756.29     1947.13     53.24 o 
   4  12   2      615.81      596.70     50.72 o 
   6  12   2      595.13      637.04     51.20 o 
   8  12   2      287.85      307.28     59.47 o 
  10  12   2      625.53      727.57     65.38 o 
  12  12   2       83.43       59.23     66.39 o 
 -11  13   2       82.85      100.88     82.72 o 
  -9  13   2        2.39        0.56     19.16 o 
  -7  13   2        9.87       49.23     54.34 o 
  -5  13   2        2.10       25.65    100.25 o 
  -3  13   2        7.30       24.71     57.09 o 
  -1  13   2      275.82      154.58     59.04 o 
   1  13   2       48.65       47.86     41.11 o 
   3  13   2        5.80       68.42     98.51 o 
   5  13   2       50.74       25.64     45.09 o 
   7  13   2       70.28      118.59     63.89 o 
   9  13   2        1.64        0.37     16.98 o 
  11  13   2        5.83       -9.28     56.59 o 
 -10  14   2       98.35      113.48     87.08 o 
  -8  14   2       87.20      117.65     68.13 o 
  -6  14   2      168.10      115.75     98.70 o 
  -4  14   2      249.40      164.59    121.10 o 
  -2  14   2      272.67      272.47     71.33 o 
   0  14   2      422.46      314.90     70.80 o 
   2  14   2      240.12      239.36    115.09 o 
   4  14   2      568.82      612.75     68.89 o 
   6  14   2       76.43      115.09     80.90 o 
   8  14   2      405.69      335.80     72.06 o 
  10  14   2       50.63       13.42    131.05 o 
  -9  15   2        2.93       51.00    102.51 o 
  -7  15   2       74.80      173.60     94.32 o 
  -5  15   2        4.82        8.65    379.54 o 
  -3  15   2       77.22       90.56    116.85 o 
  -1  15   2        7.98       22.58     89.40 o 
   1  15   2        6.71        0.94     15.65 o 
   3  15   2        7.33       -2.19     31.53 o 
   5  15   2       51.89      164.15     97.85 o 
   7  15   2        4.57        4.02     44.37 o 
   9  15   2       30.11       43.92     85.88 o 
  -8  16   2        1.55      -17.19   2185.78 o 
  -6  16   2       23.02        4.43    179.68 o 
  -4  16   2       76.88       69.23    147.46 o 
  -2  16   2        0.27       30.02    123.86 o 
   0  16   2        7.30       31.30    129.40 o 
   2  16   2       95.96       90.08    118.32 o 
   4  16   2       12.39       30.60    163.75 o 
   6  16   2       17.70       27.08    158.94 o 
  -5  17   2       26.03      170.04    176.86 o 
  -3  17   2        2.42        4.57    175.70 o 
   1  17   2        5.56       23.80    108.40 o 
   3  17   2        0.25        8.30    109.80 o 
 -19   1   3      509.46      620.53    173.32 o 
 -17   1   3      517.23      516.95     81.45 o 
 -15   1   3     1739.87     2058.24     46.76 o 
 -13   1   3     5459.63     6481.54     82.42 o 
 -11   1   3     5243.64     5713.09     47.69 o 
  -9   1   3    10400.69     9214.47     48.78 o 
  -7   1   3    14560.56    13328.93    108.49 o 
  -5   1   3     7451.14     7781.10     41.62 o 
  -3   1   3     5527.87     5838.49     35.53 o 
  -1   1   3    41051.20    42266.67    490.06 o 
   1   1   3     2665.94     2758.12     41.36 o 
   3   1   3     9917.72     7119.17     47.60 o 
   5   1   3    16536.78    11848.51     89.15 o 
   7   1   3     7490.08     6139.26     41.05 o 
   9   1   3      728.80      443.94     15.55 o 
  11   1   3     4257.39     4762.60     43.53 o 
  13   1   3     1624.12     1498.69     36.09 o 
  15   1   3     1094.24      861.10     75.27 o 
  17   1   3     1092.53     1133.01    185.76 o 
 -18   2   3      987.39      903.96     96.75 o 
 -16   2   3      773.80      718.20     58.39 o 
 -14   2   3     2244.30     2197.54     58.80 o 
 -12   2   3     1065.69      909.02     26.38 o 
 -10   2   3     4490.59     4592.05     45.88 o 
  -8   2   3     3914.39     3700.31     38.26 o 
  -6   2   3     4171.83     3722.50     33.99 o 
  -4   2   3    11134.31     9819.57     91.12 o 
  -2   2   3    40375.40    39938.34    131.26 o 
   0   2   3     8898.56     8148.18     66.64 o 
   2   2   3     4886.61     4036.29     29.70 o 
   4   2   3    16899.96    17533.99    135.72 o 
   6   2   3     3089.73     3763.70     38.34 o 
   8   2   3     1939.59     1950.26     27.84 o 
  10   2   3     3223.37     3048.31     42.91 o 
  12   2   3      846.99     1027.38     35.36 o 
  14   2   3      339.02      458.39     48.42 o 
  16   2   3      212.25      279.68     91.30 o 
 -17   3   3      477.35      365.03     80.64 o 
 -15   3   3     1233.21     1267.30     82.01 o 
 -13   3   3     2720.09     3235.78     92.14 o 
 -11   3   3     2793.39     2835.61     38.55 o 
  -9   3   3     4628.33     3951.54     36.18 o 
  -7   3   3     5527.81     4719.53     43.88 o 
  -5   3   3    10599.10    10407.29     69.46 o 
  -3   3   3    13498.30    14052.12     74.73 o 
  -1   3   3     1715.01     1716.07     25.14 o 
   1   3   3    14281.44    15654.53     50.55 o 
   3   3   3    45716.41    46251.16    249.62 o 
   5   3   3     2546.00     1567.50     29.35 o 
   7   3   3     7769.19     7089.16     46.19 o 
   9   3   3     5650.09     6236.09     44.59 o 
  11   3   3     2010.09     2421.61     41.45 o 
  13   3   3      554.16      479.30     42.45 o 
  15   3   3     3211.52     3721.44     83.11 o 
  17   3   3      505.53      648.00    137.60 o 
 -18   4   3      720.33      723.48    107.16 o 
 -16   4   3     1654.41     1649.53     82.72 o 
 -14   4   3     1157.08     1129.15     67.09 o 
 -12   4   3     4567.40     4505.58     53.18 o 
 -10   4   3     3663.95     4069.71     45.06 o 
  -8   4   3     1722.38     1619.48     24.50 o 
  -6   4   3    11085.09    10375.28     63.52 o 
  -4   4   3     9076.27     8015.67     79.02 o 
  -2   4   3    11629.33    11189.82    129.15 o 
   0   4   3    11290.97     9901.92     74.91 o 
   2   4   3    24570.82    21705.30     84.17 o 
   4   4   3      864.90      597.99     15.72 o 
   6   4   3     7578.16     7956.01     59.14 o 
   8   4   3     4772.65     4830.02     53.40 o 
  10   4   3     2260.28     2092.52     44.48 o 
  12   4   3     1384.24     1408.74     43.98 o 
  14   4   3     1079.02     1236.45     58.31 o 
  16   4   3      602.26      712.90    114.13 o 
 -17   5   3      266.12      152.81    113.68 o 
 -15   5   3       59.73       32.13     65.59 o 
 -13   5   3      651.25      575.89     64.38 o 
 -11   5   3        6.99       20.05     17.55 o 
  -9   5   3      548.52      396.15     18.08 o 
  -7   5   3       98.37       45.93     14.35 o 
  -5   5   3     3431.89     3521.26     57.17 o 
  -3   5   3     1363.71     1294.34     49.32 o 
  -1   5   3     5754.92     6434.14     71.60 o 
   1   5   3     4678.98     5120.67     31.65 o 
   3   5   3     6082.20     7171.42     46.19 o 
   5   5   3     4284.25     4272.44     33.76 o 
   7   5   3     1920.83     1899.63     36.86 o 
   9   5   3     4081.07     4176.12     53.59 o 
  11   5   3      706.04      890.25     42.73 o 
  13   5   3      806.27      864.46     62.56 o 
  15   5   3      349.09      444.44     74.88 o 
 -18   6   3      196.32      320.68    184.84 o 
 -16   6   3      543.17      561.61     98.22 o 
 -14   6   3      731.00      710.75     88.53 o 
 -12   6   3     3048.75     3133.47     69.59 o 
 -10   6   3     2087.36     2425.90     45.72 o 
  -8   6   3     2151.06     2302.44     37.80 o 
  -6   6   3     2873.37     2586.80     32.06 o 
  -4   6   3     6799.51     6618.43     61.88 o 
  -2   6   3       97.37       68.48     15.80 o 
   0   6   3    11039.01    11003.04     94.44 o 
   2   6   3     5378.59     4025.58     26.10 o 
   4   6   3     5094.88     4279.15     81.19 o 
   6   6   3     2492.32     2391.47     25.37 o 
   8   6   3     3232.26     3039.90     53.67 o 
  10   6   3     1327.74     1181.31     35.96 o 
  12   6   3      990.28      906.76     55.27 o 
  14   6   3     1230.04     1162.83     79.57 o 
  16   6   3     1034.84      966.01    129.19 o 
 -17   7   3      143.69      203.78    118.82 o 
 -15   7   3        0.18       25.79     95.71 o 
 -13   7   3     1322.55     1244.58    105.90 o 
 -11   7   3       68.80       37.38     28.45 o 
  -9   7   3       58.19       51.19     21.43 o 
  -7   7   3     2379.84     2159.69     26.14 o 
  -5   7   3       37.01       63.25     23.61 o 
  -3   7   3     1269.35     1631.68     34.98 o 
  -1   7   3     2478.62     2637.49     29.53 o 
   1   7   3       41.36        5.84     15.52 o 
   3   7   3        1.84        2.71      9.11 o 
   5   7   3      211.20      173.22     21.78 o 
   7   7   3        3.18        7.34     30.02 o 
   9   7   3       59.78       44.84     42.77 o 
  11   7   3        5.99       27.29     45.59 o 
  13   7   3        0.68       26.40     36.23 o 
  15   7   3       56.23       19.80     41.79 o 
 -16   8   3      794.22      959.29    122.20 o 
 -14   8   3      180.56      176.82    104.57 o 
 -12   8   3     1177.93     1128.05     61.85 o 
 -10   8   3     1546.94     1747.29     35.82 o 
  -8   8   3     5978.26     6301.97     93.18 o 
  -6   8   3       12.85       19.16     12.62 o 
  -4   8   3     4100.37     4110.80     45.15 o 
  -2   8   3     3221.24     3694.47     41.56 o 
   0   8   3     2349.41     2379.74     31.48 o 
   2   8   3     3381.86     2815.53     73.44 o 
   4   8   3     8260.39     7876.21     83.67 o 
   6   8   3     1231.87     1218.50     36.75 o 
   8   8   3     1958.36     2002.64     45.12 o 
  10   8   3     1015.71     1010.58     56.05 o 
  12   8   3      556.55      454.03     67.20 o 
  14   8   3     1370.50     1284.91     90.95 o 
 -15   9   3      379.12      318.03    105.61 o 
 -13   9   3      320.53      235.33     81.73 o 
 -11   9   3      145.70       97.27     45.60 o 
  -9   9   3      662.70      610.90     40.94 o 
  -7   9   3      385.90      325.37     28.27 o 
  -5   9   3       88.99       67.65     11.76 o 
  -3   9   3      365.64      343.20     20.99 o 
  -1   9   3     1108.33      931.46     28.65 o 
   1   9   3     1964.93     1909.10     29.06 o 
   3   9   3      593.74      540.22     23.66 o 
   5   9   3     2048.42     1884.42     43.11 o 
   7   9   3      967.61      899.48     38.47 o 
   9   9   3      373.16      377.34     40.15 o 
  11   9   3      345.97      376.84     59.79 o 
  13   9   3      531.90      635.02     90.65 o 
  15   9   3      102.58      208.12    171.48 o 
 -14  10   3      166.79      124.38    130.29 o 
 -12  10   3      616.09      585.75     65.74 o 
 -10  10   3      170.89      162.73     53.36 o 
  -8  10   3     2345.20     2418.74     82.84 o 
  -6  10   3      145.48      121.43     34.57 o 
  -4  10   3      357.29      327.14     18.97 o 
  -2  10   3     1689.79     1936.55     35.29 o 
   0  10   3     2666.93     2828.41     47.81 o 
   2  10   3      669.77      698.01     30.54 o 
   4  10   3     3072.66     3253.82     43.87 o 
   6  10   3     2231.18     2603.19     53.11 o 
   8  10   3      270.45      271.89     48.42 o 
  10  10   3      290.41      244.98     50.13 o 
  12  10   3      516.32      531.65     73.96 o 
  14  10   3      236.10      303.01    132.63 o 
 -13  11   3        3.16       53.04    105.74 o 
 -11  11   3      462.58      520.80     59.82 o 
  -9  11   3      336.35      300.85     45.43 o 
  -7  11   3       51.98       53.97     43.97 o 
  -5  11   3       95.67      145.95     39.92 o 
  -3  11   3     1162.61     1150.53     50.35 o 
  -1  11   3       97.57      138.09     35.34 o 
   1  11   3      600.60      553.98     55.89 o 
   3  11   3     1528.99     1519.46     39.19 o 
   5  11   3      552.65      554.96     41.44 o 
   7  11   3      549.89      476.79     49.06 o 
   9  11   3      691.29      689.61     59.33 o 
  11  11   3      336.98      388.29     74.70 o 
  13  11   3      324.61      383.17    126.10 o 
 -12  12   3       93.67      101.41     83.83 o 
 -10  12   3        0.48       -6.83     33.88 o 
  -8  12   3        0.45        0.66     11.44 o 
  -6  12   3      164.24      202.69     65.11 o 
  -4  12   3       26.19       52.79     38.90 o 
  -2  12   3       12.71        8.52     60.53 o 
   0  12   3      951.42      831.90     39.42 o 
   2  12   3       47.07       46.56     31.15 o 
   4  12   3       73.29      122.86     62.78 o 
   6  12   3      140.99      211.82     51.23 o 
   8  12   3      123.93      112.63     62.18 o 
  10  12   3        2.08        5.24     16.82 o 
  12  12   3       15.10       59.61    117.90 o 
 -11  13   3       33.23       60.46     71.42 o 
  -9  13   3      185.66      235.75     76.69 o 
  -7  13   3       27.51       54.72     61.70 o 
  -5  13   3      402.98      507.83     66.19 o 
  -3  13   3       49.40      102.72     59.98 o 
  -1  13   3      220.52      274.03     61.88 o 
   1  13   3      320.77      328.61     47.69 o 
   3  13   3      413.46      448.71     78.70 o 
   5  13   3      139.88      141.78     63.64 o 
   7  13   3       80.50      120.21     55.00 o 
   9  13   3      485.98      578.05     75.68 o 
  11  13   3       71.88       76.53    103.86 o 
 -10  14   3       26.39       20.39    100.55 o 
  -8  14   3      159.32       67.02     65.60 o 
  -6  14   3        0.28       62.58     87.77 o 
  -4  14   3       75.18       79.65     85.79 o 
  -2  14   3        9.74       39.08     99.08 o 
   0  14   3       94.21       77.85     72.71 o 
   2  14   3        7.65       16.91     49.12 o 
   4  14   3      373.15      229.17     82.53 o 
   6  14   3        0.38        4.28     13.59 o 
   8  14   3       59.37       66.30     95.18 o 
  10  14   3       12.00       13.86    113.63 o 
  -9  15   3       37.22       64.21    100.05 o 
  -7  15   3       93.97       96.22     76.94 o 
  -5  15   3      227.32      229.63    132.81 o 
  -3  15   3       56.31      109.74    116.34 o 
  -1  15   3       59.60      101.35     87.82 o 
   1  15   3       82.51      111.63     99.33 o 
   3  15   3      472.58      484.08    134.59 o 
   5  15   3       19.94       23.73     56.23 o 
   7  15   3      166.92      186.97     86.23 o 
   9  15   3       23.63       75.11    156.85 o 
  -6  16   3       61.61       18.53     80.14 o 
  -4  16   3       82.96      114.15    201.81 o 
  -2  16   3        1.04       60.79    122.90 o 
   0  16   3       74.16       84.45     99.43 o 
   2  16   3      381.03      391.67    150.88 o 
   4  16   3       97.10       22.95     76.14 o 
  -5  17   3       54.78       19.86    421.13 o 
   1  17   3        5.31      -14.71    110.79 o 
   3  17   3       87.29       37.90    185.83 o 
 -18   0   4     1382.12     1383.73    121.00 o 
 -16   0   4     1834.59     1676.11     89.16 o 
 -14   0   4     4751.11     4198.24     74.52 o 
 -12   0   4     3147.51     2843.16     56.48 o 
 -10   0   4     6219.24     7208.73     51.95 o 
  -8   0   4     6839.44     7230.05     63.11 o 
  -6   0   4     8081.01     7586.54    244.27 o 
  -4   0   4    13284.52    12419.50     86.15 o 
   0   0   4    35282.09    33296.98    165.16 o 
   2   0   4    20451.64    21527.31    144.64 o 
   4   0   4    32612.46    39387.34    207.47 o 
   6   0   4    19896.55    23738.11     75.45 o 
   8   0   4      124.54      125.91     12.30 o 
  10   0   4    20142.81    19012.92    143.55 o 
  12   0   4     5684.55     6065.41     86.65 o 
  14   0   4     2211.55     2678.91    129.99 o 
  16   0   4     1785.20     2068.16    171.98 o 
 -19   1   4       22.55       24.31    116.02 o 
 -17   1   4      105.76      104.28     70.99 o 
 -15   1   4      535.37      481.89     44.72 o 
 -13   1   4      439.02      340.48     33.39 o 
 -11   1   4     1560.14     1479.40     30.27 o 
  -9   1   4     4113.36     4399.87     37.04 o 
  -7   1   4       10.93        9.44      9.09 o 
  -5   1   4      777.55      876.83     25.50 o 
  -3   1   4   107573.84   113036.08   1021.17 o 
  -1   1   4    27268.90    26693.16     79.46 o 
   1   1   4     3497.67     4024.33     41.51 o 
   3   1   4    11953.33    12107.31     58.44 o 
   5   1   4     1318.28     1046.70     12.58 o 
   7   1   4        0.92        6.09      5.23 o 
   9   1   4     2748.57     2699.65     26.69 o 
  11   1   4      152.29      163.20     27.68 o 
  13   1   4      108.48       69.94     44.19 o 
  15   1   4      138.23      101.55    110.60 o 
  17   1   4       50.22       28.70    314.73 o 
 -18   2   4      543.66      528.33     93.27 o 
 -16   2   4     1025.34      905.95     54.17 o 
 -14   2   4     5477.37     4990.23    110.92 o 
 -12   2   4      880.10      759.92     27.06 o 
 -10   2   4     4407.31     5274.29     50.67 o 
  -8   2   4     4211.33     4869.85     47.60 o 
  -6   2   4    12308.62    12726.41    165.75 o 
  -4   2   4     7373.35     6754.95     46.30 o 
  -2   2   4    76767.68    79446.70    668.54 o 
   0   2   4    32730.56    31371.62    137.03 o 
   2   2   4    31770.62    33696.57    160.67 o 
   4   2   4     2435.94     3295.86     34.74 o 
   6   2   4    10222.96    12703.23     60.53 o 
   8   2   4     5654.97     5355.50     52.72 o 
  10   2   4     4027.19     3387.95     37.78 o 
  12   2   4     3050.95     2976.62     47.57 o 
  14   2   4     3217.54     3834.84     67.61 o 
  16   2   4      754.01      778.12    193.17 o 
 -17   3   4      563.07      577.35     68.96 o 
 -15   3   4      974.17     1151.72     59.79 o 
 -13   3   4      234.87      222.65     33.41 o 
 -11   3   4     2463.50     2427.62     59.62 o 
  -9   3   4     4685.40     4495.11     56.74 o 
  -7   3   4    10259.12    11513.23     57.09 o 
  -5   3   4    23583.29    25938.93    132.90 o 
  -3   3   4    11400.60    12107.00     97.05 o 
  -1   3   4    28484.09    29828.09    100.20 o 
   1   3   4    13136.29    15223.91     64.72 o 
   3   3   4    13596.85    15139.87     65.22 o 
   5   3   4     4902.42     4348.03     38.99 o 
   7   3   4     5811.00     5667.85     49.36 o 
   9   3   4     3687.30     4115.23     88.92 o 
  11   3   4     2337.16     2288.35     44.24 o 
  13   3   4      589.41      382.38     46.65 o 
  15   3   4     1377.72     1360.95    111.41 o 
 -18   4   4      452.57      579.76     97.09 o 
 -16   4   4      222.10      252.68     87.81 o 
 -14   4   4      267.27      227.52     61.56 o 
 -12   4   4      806.35      785.80     30.81 o 
 -10   4   4     2309.69     2625.57     42.49 o 
  -8   4   4        9.65       24.82     17.29 o 
  -6   4   4     6828.57     7308.63     80.98 o 
  -4   4   4     8781.34     9171.89    121.84 o 
  -2   4   4     1760.80     1760.72     30.10 o 
   0   4   4     5069.45     4696.78     51.63 o 
   2   4   4     3329.99     3342.42     27.44 o 
   4   4   4      241.00      237.22      8.84 o 
   6   4   4      846.19      892.87     23.92 o 
   8   4   4     2273.07     1948.44     37.25 o 
  10   4   4      500.60      386.18     37.03 o 
  12   4   4      608.15      549.89     41.47 o 
  14   4   4      679.01      668.41     63.83 o 
  16   4   4      335.99      250.84    193.39 o 
 -17   5   4      398.39      274.84    106.11 o 
 -15   5   4      759.13      798.99     77.07 o 
 -13   5   4     1583.01     1560.64    101.62 o 
 -11   5   4     1870.74     1824.35     45.73 o 
  -9   5   4      755.63      618.07     22.46 o 
  -7   5   4     8569.85    10073.49     62.55 o 
  -5   5   4     8648.74     9264.82     96.38 o 
  -3   5   4    18961.87    19326.54    125.79 o 
  -1   5   4     5444.82     5363.38     44.39 o 
   1   5   4    15613.28    18049.58     86.52 o 
   3   5   4     6411.21     7586.22     73.34 o 
   5   5   4     5236.28     5247.44     48.30 o 
   7   5   4     2963.93     3367.97     44.06 o 
   9   5   4     6148.45     6471.33     67.04 o 
  11   5   4     1501.23     1658.08     39.82 o 
  13   5   4     2097.01     2103.70     57.09 o 
  15   5   4     1105.76     1088.46     94.27 o 
 -18   6   4      104.70       85.93    270.47 o 
 -16   6   4        6.85      -18.26     46.85 o 
 -14   6   4       45.13       16.97     36.94 o 
 -12   6   4       15.25       19.34     42.30 o 
 -10   6   4       11.10        9.12     13.68 o 
  -8   6   4      373.79      402.46     22.63 o 
  -6   6   4        1.45        5.54     21.09 o 
  -4   6   4       50.73       39.58     28.30 o 
  -2   6   4      858.77      942.00     27.15 o 
   0   6   4       24.57       25.46     14.69 o 
   2   6   4      296.45      373.79     21.20 o 
   4   6   4      576.76      638.98     10.63 o 
   6   6   4       74.99       50.64     15.86 o 
   8   6   4      198.16      141.01     30.38 o 
  10   6   4       52.86       41.15     43.18 o 
  12   6   4        0.15       14.66     26.72 o 
  14   6   4       31.40       14.95     30.86 o 
 -17   7   4     1450.10     1432.57    115.21 o 
 -15   7   4      410.99      329.47     96.97 o 
 -13   7   4     1410.42     1387.15     73.92 o 
 -11   7   4      408.47      340.20     43.75 o 
  -9   7   4      902.85      824.47     28.15 o 
  -7   7   4      375.75      494.91     29.55 o 
  -5   7   4     3564.36     3959.81     62.20 o 
  -3   7   4     1411.21     1187.90     32.19 o 
  -1   7   4     5662.96     5784.97     53.04 o 
   1   7   4     6355.88     7145.73    102.62 o 
   3   7   4     1635.77     2167.08     29.12 o 
   5   7   4     1325.39     1399.53     19.71 o 
   7   7   4     1168.40     1340.77     25.85 o 
   9   7   4     2286.33     2444.15     59.49 o 
  11   7   4     1302.06     1396.84     52.44 o 
  13   7   4     1237.54     1258.96     73.86 o 
  15   7   4      746.69      971.61    189.21 o 
 -16   8   4      137.62      149.89    118.00 o 
 -14   8   4      665.73      665.99     89.08 o 
 -12   8   4       11.59       72.87     86.54 o 
 -10   8   4       36.55       26.43     25.02 o 
  -8   8   4     2284.68     2484.69     51.44 o 
  -6   8   4      172.43      199.71     24.05 o 
  -4   8   4      659.19      750.35     30.08 o 
  -2   8   4     2094.05     2350.48     36.00 o 
   0   8   4     2976.98     3245.99     37.52 o 
   2   8   4     1705.93     1839.27     21.77 o 
   4   8   4       25.49       17.93     14.85 o 
   6   8   4      682.60      723.71     32.01 o 
   8   8   4      149.68      167.16     36.39 o 
  10   8   4       35.98       56.14     53.41 o 
  12   8   4      124.85      140.47     72.44 o 
  14   8   4      333.50      380.38    102.45 o 
 -15   9   4      324.85      363.00    113.18 o 
 -13   9   4      507.36      497.24     84.24 o 
 -11   9   4      417.16      448.48     54.63 o 
  -9   9   4      298.93      263.10     41.94 o 
  -7   9   4        2.21        5.65      6.85 o 
  -5   9   4      477.24      556.64     23.22 o 
  -3   9   4     1593.36     1460.41     30.28 o 
  -1   9   4     1366.70     1213.07     35.94 o 
   1   9   4     1582.00     1729.17     28.26 o 
   3   9   4      431.97      509.56     24.58 o 
   5   9   4     1000.54     1004.37     35.54 o 
   7   9   4      134.92      134.77     39.42 o 
   9   9   4      216.25      230.34     44.95 o 
  11   9   4      461.01      440.03     56.91 o 
  13   9   4     2175.71     2672.58     93.77 o 
 -14  10   4        7.79       -5.74     39.05 o 
 -12  10   4      505.41      568.05     89.87 o 
 -10  10   4      450.51      425.18     45.96 o 
  -8  10   4       24.87       34.74     26.05 o 
  -6  10   4     2385.21     2484.90     46.24 o 
  -4  10   4     1458.03     1504.36     39.91 o 
  -2  10   4     1907.08     2124.01     41.46 o 
   0  10   4     2079.52     2308.63     57.26 o 
   2  10   4        5.81       14.22     27.54 o 
   4  10   4     2193.02     2387.77     49.58 o 
   6  10   4      252.37      320.87     44.14 o 
   8  10   4       53.51       56.28     43.18 o 
  10  10   4      294.96      229.41     54.13 o 
  12  10   4     1058.61     1092.16     80.10 o 
 -13  11   4      371.37      407.18     75.76 o 
 -11  11   4        8.14        3.11     34.28 o 
  -9  11   4      110.69      118.78     49.33 o 
  -7  11   4      555.65      470.19     38.09 o 
  -5  11   4       85.44       93.42     44.92 o 
  -3  11   4        7.44       35.08     25.48 o 
  -1  11   4     1270.39     1234.01     38.48 o 
   1  11   4      395.40      374.28     36.45 o 
   3  11   4        7.23       14.29     29.13 o 
   5  11   4      269.92      224.35     43.32 o 
   7  11   4       47.64       45.46     51.81 o 
   9  11   4       95.73      135.55     54.37 o 
  11  11   4       97.80       91.16     82.18 o 
 -12  12   4       62.40       75.31     77.89 o 
 -10  12   4      192.33      196.29     75.20 o 
  -8  12   4      506.62      536.25     60.16 o 
  -6  12   4      324.35      303.04     48.90 o 
  -4  12   4     1695.09     1613.66     50.90 o 
  -2  12   4      522.20      621.60     52.56 o 
   0  12   4      468.50      426.57     42.76 o 
   2  12   4      857.46      975.52     40.80 o 
   4  12   4      159.93      232.59     56.19 o 
   6  12   4      175.47      188.81     52.97 o 
   8  12   4      861.77      954.94     62.26 o 
  10  12   4      181.70      103.53     61.34 o 
  12  12   4      164.79      133.74    133.59 o 
 -11  13   4       27.37       64.53    114.16 o 
  -9  13   4        1.66       -0.57      8.85 o 
  -7  13   4      300.56      168.52     70.23 o 
  -5  13   4       17.64        2.04     11.59 o 
  -3  13   4      245.23      251.71     63.40 o 
  -1  13   4      112.80       45.56    100.10 o 
   1  13   4       40.76       41.53     67.01 o 
   3  13   4       27.32       25.61     88.54 o 
   5  13   4       78.76       61.99     66.11 o 
   7  13   4       29.45       20.48     55.98 o 
   9  13   4       48.00       71.48     77.66 o 
  11  13   4        1.73       21.04    175.87 o 
 -10  14   4       97.35       86.53     78.05 o 
  -8  14   4        0.71      -10.49     74.35 o 
  -6  14   4      500.06      510.60     91.08 o 
  -4  14   4      281.50      244.94     78.92 o 
  -2  14   4      149.94      115.49     71.69 o 
   0  14   4      276.11      239.03     77.37 o 
   2  14   4      428.25      365.02    126.90 o 
   4  14   4       22.00       31.88     47.36 o 
   6  14   4      328.78      301.60     88.23 o 
   8  14   4      228.97      177.53     89.60 o 
  10  14   4      130.13      148.60    125.52 o 
  -9  15   4       15.89       -8.79    101.88 o 
  -7  15   4        2.23       17.87    104.15 o 
  -5  15   4        0.34        3.05     22.65 o 
  -3  15   4       86.46      107.00     89.17 o 
  -1  15   4        5.42        0.25      6.31 o 
   1  15   4      120.36      129.41    138.54 o 
   3  15   4       10.37      -43.81    199.63 o 
   5  15   4        0.84       19.91    122.91 o 
   7  15   4        6.80       -1.89     53.58 o 
  -6  16   4       40.42       64.45    140.42 o 
  -4  16   4        0.82       -4.01    112.23 o 
  -2  16   4      275.87      213.16    151.39 o 
   0  16   4        4.21       18.75    106.17 o 
   2  16   4      264.70      390.23    170.57 o 
   4  16   4        1.46        1.45     49.14 o 
  -5  17   4       14.60       60.05    364.01 o 
   1  17   4        0.52        0.01     20.63 o 
 -19   1   5     1049.50     1383.64    199.24 o 
 -17   1   5      534.01      628.76     75.33 o 
 -15   1   5     2288.97     2663.09     52.86 o 
 -13   1   5      421.71      535.74     29.20 o 
 -11   1   5     4585.37     4405.25     41.02 o 
  -9   1   5     4601.68     3767.84     41.19 o 
  -7   1   5    25768.53    26219.90    161.23 o 
  -5   1   5    15331.50    16310.85     76.16 o 
  -3   1   5    48185.20    49687.33    185.29 o 
  -1   1   5    10817.70    11174.18     86.88 o 
   1   1   5    19046.99    19312.10    149.53 o 
   3   1   5    16561.82    12320.12     42.53 o 
   5   1   5    18641.30    15056.21     47.35 o 
   7   1   5    12297.83    12236.45     55.18 o 
   9   1   5    10434.32    11917.58     94.56 o 
  11   1   5     7824.07     8647.47     73.21 o 
  13   1   5     3786.20     4088.18     76.29 o 
  15   1   5     1612.20     1613.33    118.63 o 
 -18   2   5      140.61      100.09     92.35 o 
 -16   2   5      294.81      217.93     57.67 o 
 -14   2   5     1602.57     1682.65     71.46 o 
 -12   2   5     1317.67     1384.52     31.94 o 
 -10   2   5     1338.31     1413.46     26.60 o 
  -8   2   5     3458.74     3655.63     59.63 o 
  -6   2   5        7.19       10.15      6.15 o 
  -4   2   5      865.75      766.98     16.53 o 
  -2   2   5     9232.23    10366.89     43.72 o 
   0   2   5     2405.90     3135.05     27.12 o 
   2   2   5     6385.57     6153.86     55.59 o 
   4   2   5       70.72       68.55      9.16 o 
   6   2   5     1047.48     1177.35     19.10 o 
   8   2   5     1457.81     1292.91     25.43 o 
  10   2   5      621.37      559.21     22.56 o 
  12   2   5      285.36      304.24     41.75 o 
  14   2   5      358.93      393.80     77.97 o 
  16   2   5      240.28      237.04    220.65 o 
 -17   3   5      324.36      252.13     70.72 o 
 -15   3   5      691.82      774.20     58.30 o 
 -13   3   5      490.21      484.82     33.59 o 
 -11   3   5      576.08      474.02     26.35 o 
  -9   3   5     2472.07     2051.01     35.36 o 
  -7   3   5     4874.97     4968.00     37.87 o 
  -5   3   5     3603.66     3841.79     41.09 o 
  -3   3   5      626.56      639.23     15.62 o 
  -1   3   5     1218.96     1401.33     20.57 o 
   1   3   5     2747.30     2960.57     26.63 o 
   3   3   5      804.58      353.89     11.53 o 
   5   3   5     4736.03     3709.04     40.04 o 
   7   3   5     2718.33     2835.96     34.31 o 
   9   3   5     2713.07     3202.35     39.39 o 
  11   3   5     1431.28     1615.75     36.56 o 
  13   3   5      755.73      753.12     56.84 o 
  15   3   5      650.23      696.19    180.63 o 
 -18   4   5      124.26       81.89     82.25 o 
 -16   4   5      267.30      211.90     89.55 o 
 -14   4   5      307.72      262.22     53.25 o 
 -12   4   5     1440.41     1543.14     52.00 o 
 -10   4   5     1328.98     1582.25     35.34 o 
  -8   4   5     5909.36     5978.63     64.04 o 
  -6   4   5     1205.11      946.40     28.98 o 
  -4   4   5     6367.77     6523.98     62.76 o 
  -2   4   5       15.59        1.48      7.82 o 
   0   4   5     6513.76     5603.12     38.33 o 
   2   4   5     6539.31     5809.65     34.00 o 
   4   4   5     7023.83     7147.97     43.93 o 
   6   4   5     6427.16     6098.28    135.01 o 
   8   4   5     6565.27     6350.54     83.93 o 
  10   4   5     2492.78     2408.25     56.46 o 
  12   4   5      848.26      934.78     44.19 o 
  14   4   5     2226.02     2556.16     78.71 o 
 -19   5   5      158.81       37.05     97.79 o 
 -17   5   5       11.17       -4.49    130.69 o 
 -15   5   5       32.35       22.98    106.79 o 
 -13   5   5      387.49      382.36     65.10 o 
 -11   5   5      383.28      324.92     35.13 o 
  -9   5   5       16.95        2.13      4.30 o 
  -7   5   5      954.19      992.62     38.94 o 
  -5   5   5      187.67      213.14     27.19 o 
  -3   5   5     4301.53     4694.13     87.62 o 
  -1   5   5      255.04      350.30     20.01 o 
   1   5   5       28.76       31.08     15.21 o 
   3   5   5      299.22      283.64     13.46 o 
   5   5   5       10.98       18.29     17.49 o 
   7   5   5      661.17      580.66     25.50 o 
   9   5   5      234.00       85.20     33.24 o 
  11   5   5      152.66      102.69     52.09 o 
  13   5   5        8.81        2.96     62.99 o 
  15   5   5       19.90      100.30    153.50 o 
 -18   6   5      385.15      459.37    182.88 o 
 -16   6   5      681.99      891.58    101.21 o 
 -14   6   5     1058.92     1065.81     80.02 o 
 -12   6   5     2620.17     3061.03     59.05 o 
 -10   6   5     3428.84     3869.19     50.25 o 
  -8   6   5     8030.22     8420.72     77.56 o 
  -6   6   5    12364.43    12019.29    119.46 o 
  -4   6   5    13346.67    13725.99    132.23 o 
  -2   6   5     9876.30    10113.04     79.42 o 
   0   6   5    12422.46    11229.64     96.00 o 
   2   6   5     9842.19     8977.95     67.00 o 
   4   6   5     7740.27     7690.61     54.74 o 
   6   6   5     5413.67     5669.49     67.45 o 
   8   6   5    10210.69     9643.76     96.85 o 
  10   6   5     1550.22     1671.13     52.14 o 
  12   6   5     2069.98     2326.69     77.78 o 
  14   6   5     1322.43     1436.48    107.55 o 
 -17   7   5        2.62       -4.46     87.73 o 
 -15   7   5        6.58      -20.12     61.45 o 
 -13   7   5       42.63       71.76     81.08 o 
 -11   7   5        4.03        1.08     16.06 o 
  -9   7   5      823.58      816.38     29.02 o 
  -7   7   5      253.74      176.59     35.08 o 
  -5   7   5        2.39       37.05     21.07 o 
  -3   7   5      618.44      710.29     35.03 o 
  -1   7   5      287.13      307.95     21.89 o 
   1   7   5      140.40      101.17     23.47 o 
   3   7   5     2455.46     2432.02     31.68 o 
   5   7   5       64.56       53.90     19.65 o 
   7   7   5      566.62      442.11     24.12 o 
   9   7   5       54.70       74.65     54.80 o 
  11   7   5      196.51      147.01     63.71 o 
  13   7   5      126.61      151.25     78.45 o 
  15   7   5       12.43       -2.57     18.13 o 
 -16   8   5      438.44      528.63    109.66 o 
 -14   8   5      667.31      638.29     95.52 o 
 -12   8   5      759.36      739.50     72.06 o 
 -10   8   5     1851.59     2118.86     47.69 o 
  -8   8   5     4937.92     5223.76    122.82 o 
  -6   8   5     3230.18     3103.39     47.51 o 
  -4   8   5     9628.62    10137.86     91.40 o 
  -2   8   5     5937.31     6598.47     81.67 o 
   0   8   5     4259.81     4350.16     45.22 o 
   2   8   5      232.28      211.20     19.29 o 
   4   8   5     6842.09     6715.78    142.47 o 
   6   8   5      785.39      841.82     35.40 o 
   8   8   5     1673.01     1640.52     39.40 o 
  10   8   5     1667.11     1687.61     51.15 o 
  12   8   5     1544.13     1682.89     77.45 o 
  14   8   5        2.09      112.19    187.68 o 
 -15   9   5       73.54       10.69     55.76 o 
 -13   9   5      143.81      152.07     89.62 o 
 -11   9   5        6.84        1.75      6.40 o 
  -9   9   5      180.10      189.33     33.00 o 
  -7   9   5      431.06      383.44     32.09 o 
  -5   9   5       83.53       70.48     30.78 o 
  -3   9   5       15.47        6.81     12.12 o 
  -1   9   5      298.89      200.14     28.52 o 
   1   9   5      286.08      283.88     24.16 o 
   3   9   5       80.94       38.57     28.03 o 
   5   9   5      400.11      287.57     36.78 o 
   7   9   5      347.39      306.88     41.94 o 
   9   9   5      295.16      248.60     53.29 o 
  11   9   5      265.28      282.31     55.60 o 
  13   9   5       79.99       78.51    126.51 o 
 -14  10   5      155.74       62.59     97.69 o 
 -12  10   5      122.19      159.26     95.01 o 
 -10  10   5        0.99       35.66     53.95 o 
  -8  10   5      998.30     1057.97     62.03 o 
  -6  10   5      293.16      272.87     31.67 o 
  -4  10   5      662.67      591.23     28.48 o 
  -2  10   5      785.91      870.79     32.61 o 
   0  10   5     1156.38     1312.12     49.95 o 
   2  10   5      635.51      531.01     33.54 o 
   4  10   5      879.77      966.75     39.62 o 
   6  10   5      246.34      268.64     44.03 o 
   8  10   5      101.60      107.82     46.47 o 
  10  10   5      128.98      130.88     68.38 o 
  12  10   5      918.92      987.80    120.24 o 
 -13  11   5      238.23      219.76     84.46 o 
 -11  11   5      116.90      120.30     70.34 o 
  -9  11   5     1775.26     1870.45     91.68 o 
  -7  11   5       13.95       27.24     43.47 o 
  -5  11   5      576.00      593.74     41.78 o 
  -3  11   5      563.41      600.33     32.10 o 
  -1  11   5      125.54      129.44     36.47 o 
   1  11   5       11.93        2.84     17.45 o 
   3  11   5     2070.33     1907.58     57.91 o 
   5  11   5      616.40      535.83     49.47 o 
   7  11   5      162.21      124.57     55.43 o 
   9  11   5      719.36      778.70     59.23 o 
  11  11   5      442.58      452.22     83.26 o 
 -12  12   5        3.81        9.57     34.29 o 
 -10  12   5       37.88       36.89    158.58 o 
  -8  12   5       38.91       80.55     51.02 o 
  -6  12   5       27.35       11.09     42.42 o 
  -4  12   5        2.39        0.19     14.84 o 
  -2  12   5       21.48        5.61     31.39 o 
   0  12   5       12.07       18.34     53.96 o 
   2  12   5        6.03       61.79    113.08 o 
   4  12   5       17.92       20.43     49.29 o 
   6  12   5       15.19       11.66     29.10 o 
   8  12   5      213.02      174.62     67.65 o 
  10  12   5        2.96       16.57     77.38 o 
 -11  13   5      487.45      576.08    120.99 o 
  -9  13   5       85.66      133.70     79.88 o 
  -7  13   5      890.29     1011.76     63.26 o 
  -5  13   5      470.00      540.73     61.28 o 
  -3  13   5       29.14       98.89     71.81 o 
  -1  13   5      454.64      461.40     66.45 o 
   1  13   5      540.21      591.85     71.22 o 
   3  13   5      318.04      346.03     64.85 o 
   5  13   5      158.27      209.95     74.50 o 
   7  13   5      843.89      976.89     72.58 o 
   9  13   5       62.24       89.63     69.77 o 
 -10  14   5       27.08       56.47     92.21 o 
  -8  14   5        6.89       -9.09     42.90 o 
  -6  14   5      203.81      186.99     69.03 o 
  -4  14   5        4.94      -15.41     92.28 o 
  -2  14   5       65.83       43.99    114.71 o 
   0  14   5        4.18      -14.42    129.31 o 
   2  14   5        0.28       34.39    195.07 o 
   4  14   5        0.87       22.31     68.73 o 
   6  14   5       16.06       43.22     93.96 o 
   8  14   5        1.20       13.54     43.75 o 
  -9  15   5       37.33      -10.67     58.16 o 
  -7  15   5      162.43      164.65     84.16 o 
  -5  15   5      149.44      252.48    126.22 o 
  -3  15   5       58.99       76.24     89.46 o 
  -1  15   5       28.40       42.15    355.60 o 
   1  15   5      341.98      350.14    145.57 o 
   3  15   5        1.72       23.50     53.50 o 
   5  15   5       76.65      202.03    110.14 o 
   7  15   5       76.47      107.25    242.44 o 
  -6  16   5       21.99       49.67    238.75 o 
  -4  16   5       10.64        5.11    120.04 o 
  -2  16   5       75.26      122.53    152.75 o 
   0  16   5        2.06      -26.75   1142.45 o 
   2  16   5        1.98       18.15    208.97 o 
   4  16   5      100.55      156.43    238.34 o 
  -5  17   5        7.86       37.37    177.99 o 
  -1  17   5       47.22       59.25    184.46 o 
   1  17   5       83.05       56.96    101.88 o 
 -18   0   6      421.66      335.07    122.59 o 
 -16   0   6      395.12      316.39     87.53 o 
 -14   0   6     3636.12     3187.69     80.92 o 
 -12   0   6     2808.25     2925.41     57.13 o 
 -10   0   6     5263.50     6008.42     86.22 o 
  -8   0   6     9324.43     9391.38     97.72 o 
  -6   0   6     8977.08     8658.28     84.29 o 
  -4   0   6     5111.26     4721.52     70.06 o 
  -2   0   6     7099.87     6914.11    164.29 o 
   0   0   6     3677.57     3383.57     67.32 o 
   2   0   6     6292.13     7537.32     44.19 o 
   4   0   6    13876.66    18148.96     80.40 o 
   6   0   6    13841.05    14874.72    146.41 o 
   8   0   6     4267.51     3692.10     43.13 o 
  10   0   6     5922.98     5771.95    193.91 o 
  12   0   6     2590.46     2655.05    114.57 o 
  14   0   6     1007.30      835.79    143.70 o 
  16   0   6      850.67      889.62    216.61 o 
 -17   1   6        2.02       21.26     45.33 o 
 -15   1   6      129.14       56.36     43.82 o 
 -13   1   6      880.52      771.51     26.35 o 
 -11   1   6      491.11      469.87     19.58 o 
  -9   1   6      701.85      677.38     19.73 o 
  -7   1   6      562.64      692.98     17.50 o 
  -5   1   6     1125.02     1040.42     24.86 o 
  -3   1   6        1.41        2.07      5.41 o 
  -1   1   6      200.97      267.53      6.61 o 
   1   1   6      885.40      947.20     21.22 o 
   3   1   6      729.27      704.25     11.65 o 
   5   1   6      569.11      499.09     10.93 o 
   7   1   6     2076.78     1828.84     25.15 o 
   9   1   6     1925.08     1905.87     28.57 o 
  11   1   6        8.16       13.90     41.24 o 
  13   1   6       28.80       32.12     65.65 o 
  15   1   6      133.25       96.99    104.96 o 
 -18   2   6      233.42      257.91     88.02 o 
 -16   2   6     1638.03     1408.78     57.86 o 
 -14   2   6      206.71      156.13     35.95 o 
 -12   2   6     3924.66     4307.67     48.07 o 
 -10   2   6     2805.17     3193.64     42.18 o 
  -8   2   6     9075.54     9684.93     59.22 o 
  -6   2   6     4270.68     4039.88     38.95 o 
  -4   2   6     5391.90     5280.89     34.01 o 
  -2   2   6    13251.33    12527.27     57.87 o 
   0   2   6     8187.06     8009.42     61.06 o 
   2   2   6     3208.56     3836.51     51.90 o 
   4   2   6     9209.99    11860.42     53.79 o 
   6   2   6    13243.74    14100.51    110.06 o 
   8   2   6     2122.99     1894.63     24.94 o 
  10   2   6     3768.88     3661.26     54.74 o 
  12   2   6     1188.18     1068.48     52.05 o 
  14   2   6     1453.05     1567.44    104.00 o 
  16   2   6      641.27      611.33    242.48 o 
 -17   3   6      356.23      402.92     67.05 o 
 -15   3   6       74.40       92.79     63.51 o 
 -13   3   6     1657.97     1723.56     42.31 o 
 -11   3   6     1359.17     1204.96     29.51 o 
  -9   3   6     1465.92     1549.27     53.11 o 
  -7   3   6      442.19      517.91     12.61 o 
  -5   3   6     2336.88     2361.88     29.94 o 
  -3   3   6     3525.40     3787.71     32.13 o 
  -1   3   6     4399.55     5314.19     32.98 o 
   1   3   6     8021.95     9604.37    158.08 o 
   3   3   6     3043.63     3096.86     37.02 o 
   5   3   6      776.40      753.19     15.18 o 
   7   3   6     1309.01     1507.46     22.89 o 
   9   3   6      269.93      355.35     28.83 o 
  11   3   6      490.12      421.82     40.07 o 
  13   3   6     1172.22     1149.93     71.57 o 
  15   3   6      457.12      436.37    174.19 o 
 -18   4   6       35.54       20.15     65.50 o 
 -16   4   6        2.57       36.76     80.82 o 
 -14   4   6     1935.07     1912.36     81.60 o 
 -12   4   6      245.28      249.43     35.27 o 
 -10   4   6     2013.47     2620.73     45.24 o 
  -8   4   6     1758.30     2087.14     36.88 o 
  -6   4   6     4424.70     4499.09     58.06 o 
  -4   4   6     2306.49     2085.45     38.93 o 
  -2   4   6    14698.24    14736.22     86.02 o 
   0   4   6     2918.43     2706.39     28.42 o 
   2   4   6    11534.72    12964.86     83.91 o 
   4   4   6     1502.08     1759.09     20.65 o 
   6   4   6     2164.11     2277.40     22.61 o 
   8   4   6     1782.68     1763.59     52.11 o 
  10   4   6      916.23      877.06     34.64 o 
  12   4   6      155.87      139.35     49.04 o 
  14   4   6      730.71      703.91    167.54 o 
 -19   5   6       80.07        6.07    213.90 o 
 -17   5   6      565.18      542.23    103.32 o 
 -15   5   6      676.26      663.03     75.57 o 
 -13   5   6     2749.11     2599.64     63.78 o 
 -11   5   6     2822.37     2608.62     54.50 o 
  -9   5   6     1247.87     1081.52     26.67 o 
  -7   5   6     5874.99     6401.47     89.39 o 
  -5   5   6     5631.77     5936.85    108.50 o 
  -3   5   6      967.50      724.76     22.01 o 
  -1   5   6     8192.63     9003.97     59.74 o 
   1   5   6    16786.90    20183.50    228.11 o 
   3   5   6     2300.92     2717.51     27.69 o 
   5   5   6     5082.81     5054.73     52.42 o 
   7   5   6     4897.61     5182.54     57.80 o 
   9   5   6     2017.12     2304.31     44.88 o 
  11   5   6     1282.96     1201.84     58.55 o 
  13   5   6     2237.16     2110.59     94.15 o 
 -18   6   6       22.24      -23.46     79.21 o 
 -16   6   6       69.68       62.90    157.38 o 
 -14   6   6        2.48       30.95     81.04 o 
 -12   6   6       73.79       78.02     45.67 o 
 -10   6   6     1036.85     1199.24     30.84 o 
  -8   6   6      240.50      172.02     37.06 o 
  -6   6   6      366.71      309.41     31.44 o 
  -4   6   6     1655.40     1454.51     39.99 o 
  -2   6   6     1299.36     1224.51     42.05 o 
   0   6   6     2364.90     2270.44     40.38 o 
   2   6   6      560.57      480.18     21.86 o 
   4   6   6      217.10      200.01     17.36 o 
   6   6   6       30.72       33.35     24.90 o 
   8   6   6       68.95       60.17     38.55 o 
  10   6   6        6.86        3.33     20.41 o 
  12   6   6       70.54       42.02     89.26 o 
  14   6   6       86.43      122.44    153.42 o 
 -17   7   6      520.40      491.59    117.44 o 
 -15   7   6      715.48      671.76     95.93 o 
 -13   7   6      739.30      732.93     63.85 o 
 -11   7   6      665.82      642.79     33.00 o 
  -9   7   6     8272.16     8312.10    104.08 o 
  -7   7   6      101.87      120.84     39.04 o 
  -5   7   6     5287.27     5673.53     99.39 o 
  -3   7   6     1801.69     1846.66     45.98 o 
  -1   7   6     4591.22     5266.67     75.14 o 
   1   7   6     1103.63     1390.55     37.92 o 
   3   7   6    11300.34    12007.88    157.48 o 
   5   7   6     1781.49     1866.43     48.62 o 
   7   7   6     6478.46     6834.27     58.95 o 
   9   7   6     1919.03     1994.41     46.44 o 
  11   7   6     1472.66     1348.95     66.92 o 
  13   7   6      942.64      805.70    114.91 o 
 -16   8   6        6.35       35.08     60.28 o 
 -14   8   6      185.97      165.01     87.36 o 
 -12   8   6        1.69        7.29     52.45 o 
 -10   8   6        1.31        5.94     29.67 o 
  -8   8   6     3453.31     3394.43    177.48 o 
  -6   8   6      293.76      267.49     27.62 o 
  -4   8   6      183.33      154.65     26.61 o 
  -2   8   6     2117.07     2319.41     47.08 o 
   0   8   6     2584.44     2816.13     55.72 o 
   2   8   6     1491.88     1283.97     41.85 o 
   4   8   6     3363.46     3651.12     55.38 o 
   6   8   6     1075.43     1142.37     38.66 o 
   8   8   6       33.32       -0.61     24.29 o 
  10   8   6       64.04       79.07     61.09 o 
  12   8   6      209.23      268.73     90.07 o 
  14   8   6        0.25        8.55     37.01 o 
 -15   9   6        3.99       30.68     76.21 o 
 -13   9   6      460.22      588.70     93.66 o 
 -11   9   6      612.34      607.92     55.54 o 
  -9   9   6      425.18      458.44     41.68 o 
  -7   9   6     1206.89     1337.09     60.82 o 
  -5   9   6     1548.17     1598.52     39.40 o 
  -3   9   6      475.02      365.09     43.16 o 
  -1   9   6      521.04      567.46     42.61 o 
   1   9   6      462.41      590.37     28.32 o 
   3   9   6     3615.58     3477.94     66.75 o 
   5   9   6     1134.68     1096.55     50.57 o 
   7   9   6      894.55      979.12     38.95 o 
   9   9   6     1156.91     1168.88     56.30 o 
  11   9   6      901.39      986.34    114.23 o 
  13   9   6       28.27       36.06    206.42 o 
 -14  10   6      153.71      175.77     93.53 o 
 -12  10   6      269.09      290.38     88.12 o 
 -10  10   6     2236.27     2306.64     50.95 o 
  -8  10   6       32.52       39.74     44.94 o 
  -6  10   6     1654.82     1627.01     42.54 o 
  -4  10   6     3923.23     3921.18     54.70 o 
  -2  10   6     1055.19     1123.89     36.70 o 
   0  10   6      349.40      398.46     34.65 o 
   2  10   6     8315.96     9145.20    151.44 o 
   4  10   6      148.51      241.81     48.06 o 
   6  10   6      492.97      472.76     46.42 o 
   8  10   6      954.93     1018.45     49.32 o 
  10  10   6      207.97      252.13     71.84 o 
  12  10   6      116.58       94.44    198.24 o 
 -13  11   6       40.68       89.99     85.67 o 
 -11  11   6      168.80      147.97     74.59 o 
  -9  11   6     1598.63     1551.18     61.64 o 
  -7  11   6       46.92       58.20     40.91 o 
  -5  11   6      118.81       97.75     38.06 o 
  -3  11   6       18.55       26.91     20.58 o 
  -1  11   6     1203.47     1249.43     50.39 o 
   1  11   6      201.77      221.62     38.33 o 
   3  11   6      415.55      349.37     51.32 o 
   5  11   6      235.14      209.54     62.18 o 
   7  11   6      327.35      371.38     60.54 o 
   9  11   6       25.64       31.31     55.85 o 
  11  11   6       92.11      187.50    108.85 o 
 -12  12   6      322.33      244.86     89.20 o 
 -10  12   6      844.73      812.39     69.50 o 
  -8  12   6      160.69      179.66     65.93 o 
  -6  12   6      470.45      397.92     48.68 o 
  -4  12   6      833.49      727.52     52.14 o 
  -2  12   6     1068.87     1066.46     46.97 o 
   0  12   6      691.84      666.86     55.66 o 
   2  12   6      992.79     1045.54     54.72 o 
   4  12   6     1024.56     1273.20     81.19 o 
   6  12   6      249.24      265.86     76.26 o 
   8  12   6      310.07      289.40     77.78 o 
  10  12   6      316.85      332.57    136.28 o 
 -11  13   6        5.40      -11.38    107.01 o 
  -9  13   6       13.06       74.93     95.68 o 
  -7  13   6       40.08       30.00     48.73 o 
  -5  13   6       26.82       41.74     47.61 o 
  -3  13   6       19.94       -0.50     67.04 o 
  -1  13   6        3.20       -3.25     59.13 o 
   1  13   6      148.94      107.71     82.79 o 
   3  13   6      151.84      220.81     66.70 o 
   5  13   6       14.00       35.15    100.74 o 
   7  13   6       24.73       35.55     81.81 o 
   9  13   6        0.03        6.96     19.84 o 
 -10  14   6       39.96       10.80     44.37 o 
  -8  14   6       56.52       33.53     67.08 o 
  -6  14   6      247.76      223.64     75.33 o 
  -4  14   6        2.13        1.29     10.38 o 
  -2  14   6      137.37       79.09     80.87 o 
   0  14   6      173.60      200.66    139.17 o 
   2  14   6      213.18      320.31     73.85 o 
   4  14   6       35.71       45.75     75.98 o 
   6  14   6      277.93      168.31    101.10 o 
   8  14   6      115.34      118.60    187.20 o 
  -9  15   6       17.25       47.46    133.20 o 
  -7  15   6        0.86       37.18     91.48 o 
  -5  15   6       69.32       64.58     84.77 o 
  -3  15   6        5.91        0.46     97.85 o 
  -1  15   6        5.16       50.19    141.93 o 
   1  15   6       40.13      102.04    180.63 o 
   3  15   6       11.70       55.56    109.78 o 
   5  15   6       22.66       80.67    135.34 o 
   7  15   6       24.44      177.57    215.26 o 
  -6  16   6        0.53       -0.34     13.24 o 
  -4  16   6       21.76       11.80     50.45 o 
  -2  16   6        0.59        5.17     37.62 o 
   0  16   6        1.56      -22.41     87.52 o 
   2  16   6        6.14       36.51    126.69 o 
  -1  17   6       27.97       22.73    194.59 o 
   1  17   6        0.08       31.32    307.91 o 
 -17   1   7      638.59      752.97     73.67 o 
 -15   1   7     1668.47     1944.32     45.57 o 
 -13   1   7     2702.91     3027.40     64.48 o 
 -11   1   7     3825.43     3701.54     54.62 o 
  -9   1   7     6224.00     6193.03     55.54 o 
  -7   1   7     8105.35     8340.71     57.62 o 
  -5   1   7     1817.44     1609.21     17.56 o 
  -3   1   7    16219.78    15733.52     86.88 o 
  -1   1   7     8797.11     8692.44    138.15 o 
   1   1   7    21563.85    19828.30    127.65 o 
   3   1   7    10896.73     8571.58     66.95 o 
   5   1   7    13070.76    11760.08     53.87 o 
   7   1   7      269.87      392.52     19.47 o 
   9   1   7     3633.39     4155.42     78.19 o 
  11   1   7     1223.23     1329.90     55.91 o 
  13   1   7     1419.03     1477.88     99.91 o 
  15   1   7      919.39     1115.94    137.45 o 
 -18   2   7      327.32      268.47     88.27 o 
 -16   2   7      958.16      948.46     59.48 o 
 -14   2   7      594.86      614.19     36.65 o 
 -12   2   7     1215.08     1348.50     33.55 o 
 -10   2   7     1255.56     1315.27     27.62 o 
  -8   2   7      433.57      354.67     17.64 o 
  -6   2   7        2.07       23.76     10.80 o 
  -4   2   7    20622.91    21905.06     76.39 o 
  -2   2   7      486.02      681.05     16.24 o 
   0   2   7       94.96       46.98     18.97 o 
   2   2   7     6162.62     5733.08    121.21 o 
   4   2   7      286.79      277.64     10.27 o 
   6   2   7      417.14      476.28     13.05 o 
   8   2   7     4382.03     3996.29     35.40 o 
  10   2   7     1022.88      881.89     41.49 o 
  12   2   7       46.61       18.92     70.42 o 
  14   2   7      788.28      711.54    120.87 o 
 -17   3   7      122.55      153.50     65.86 o 
 -15   3   7     2250.94     2284.99     66.02 o 
 -13   3   7      322.92      315.60     36.38 o 
 -11   3   7     1645.34     1529.02     33.43 o 
  -9   3   7     2212.76     2029.66     35.12 o 
  -7   3   7     2656.81     2567.66     68.50 o 
  -5   3   7      154.62      116.37     13.60 o 
  -3   3   7     4973.65     5246.09     44.60 o 
  -1   3   7     4801.64     4860.79     29.64 o 
   1   3   7     4080.15     3901.32     47.19 o 
   3   3   7     5600.06     4489.49     38.04 o 
   5   3   7     4055.80     3734.76     27.12 o 
   7   3   7     2055.85     2177.31     26.95 o 
   9   3   7     1917.77     1916.61     30.91 o 
  11   3   7     1122.15      893.08     49.66 o 
  13   3   7     2140.88     2324.49    156.15 o 
  15   3   7      733.24      754.21    215.16 o 
 -18   4   7      681.58      600.65     94.49 o 
 -16   4   7      821.24      871.82     69.49 o 
 -14   4   7     1978.05     2051.06     48.82 o 
 -12   4   7     1856.72     2027.41     50.41 o 
 -10   4   7     1068.33     1024.30     28.96 o 
  -8   4   7     2683.01     2624.05     29.30 o 
  -6   4   7     5314.72     5282.06     55.73 o 
  -4   4   7     1411.68     1362.37     34.46 o 
  -2   4   7     6740.62     6725.02     59.28 o 
   0   4   7     9284.34     8243.16     53.11 o 
   2   4   7      521.40      343.82     17.25 o 
   4   4   7     3525.34     3499.89     35.09 o 
   6   4   7     1797.16     1735.89     34.81 o 
   8   4   7     1972.45     1746.48     35.40 o 
  10   4   7      824.74      776.57     46.48 o 
  12   4   7     2121.18     2127.26    138.39 o 
  14   4   7      500.96      474.48    163.09 o 
 -19   5   7      100.07      147.59    237.69 o 
 -17   5   7      132.11       79.97    103.50 o 
 -15   5   7      154.77      179.63     72.16 o 
 -13   5   7       23.33       12.46     18.27 o 
 -11   5   7      276.73      179.58     39.83 o 
  -9   5   7      110.92      130.23     21.94 o 
  -7   5   7      539.20      489.36     28.52 o 
  -5   5   7       28.56       24.52     28.10 o 
  -3   5   7      180.63      250.38     18.99 o 
  -1   5   7       29.03       21.57      9.33 o 
   1   5   7     2869.61     3234.90     49.40 o 
   3   5   7       37.61       51.07     24.25 o 
   5   5   7      371.46      301.53     15.74 o 
   7   5   7     1307.24     1186.33     40.32 o 
   9   5   7      511.75      496.25     40.85 o 
  11   5   7      498.07      376.62     85.51 o 
  13   5   7      685.91      551.65    114.88 o 
 -18   6   7      410.08      476.81    192.13 o 
 -16   6   7      679.16      669.65     96.01 o 
 -14   6   7      661.64      662.34     97.65 o 
 -12   6   7     1209.34     1258.58     65.21 o 
 -10   6   7     2192.41     2260.30     52.28 o 
  -8   6   7     1332.91     1376.34     41.46 o 
  -6   6   7     3110.67     3035.49     67.71 o 
  -4   6   7     6064.69     6517.94     92.14 o 
  -2   6   7     5554.68     5079.63     62.24 o 
   0   6   7     8501.92     7926.15     99.93 o 
   2   6   7     5800.64     5604.59    131.64 o 
   4   6   7     3329.96     3212.32     48.11 o 
   6   6   7     3699.36     3745.22     69.77 o 
   8   6   7     1358.04     1410.04     33.98 o 
  10   6   7     1123.48     1284.92     61.27 o 
  12   6   7     1346.39     1707.36    109.14 o 
  14   6   7      853.02     1012.65    189.63 o 
 -17   7   7       11.51        1.62     98.93 o 
 -15   7   7      252.40      173.12    102.00 o 
 -13   7   7        2.83        5.46     25.28 o 
 -11   7   7      136.99      113.88     42.89 o 
  -9   7   7     2390.98     2517.18     57.25 o 
  -7   7   7      205.11      146.68     40.20 o 
  -5   7   7      825.55      904.89     35.25 o 
  -3   7   7     1245.36     1152.15     31.60 o 
  -1   7   7       39.65       12.13     33.82 o 
   1   7   7      132.23      159.92     40.60 o 
   3   7   7      321.81      211.95     34.31 o 
   5   7   7      126.34       70.31     29.40 o 
   7   7   7       62.53       54.24     49.80 o 
   9   7   7        2.23       -1.43     26.10 o 
  11   7   7       11.27       41.66     99.67 o 
  13   7   7       68.53       70.52    134.85 o 
 -16   8   7        0.84       30.98    120.96 o 
 -14   8   7      668.55      625.16     81.91 o 
 -12   8   7      637.85      603.85     55.68 o 
 -10   8   7     1465.26     1527.83     40.06 o 
  -8   8   7      207.24      236.83     41.39 o 
  -6   8   7     3024.49     3222.83     61.57 o 
  -4   8   7      981.74      965.28     32.22 o 
  -2   8   7     4410.91     4607.55     70.97 o 
   0   8   7     2575.30     2475.78     49.27 o 
   2   8   7     7474.93     7250.33    100.46 o 
   4   8   7     2612.86     2884.31     50.99 o 
   6   8   7     2031.85     2060.05     40.47 o 
   8   8   7     1135.25     1100.18     47.31 o 
  10   8   7      714.49      787.47     92.97 o 
  12   8   7      753.86      911.13    129.97 o 
 -15   9   7      174.31      108.46    122.42 o 
 -13   9   7      216.46      191.21     97.77 o 
 -11   9   7      170.36      173.75     53.58 o 
  -9   9   7        6.16       10.16     27.98 o 
  -7   9   7      177.95      152.16     34.14 o 
  -5   9   7       44.43       28.14     30.95 o 
  -3   9   7       12.64       21.15     35.79 o 
  -1   9   7      536.08      471.10     33.49 o 
   1   9   7       68.73       47.02     39.10 o 
   3   9   7       30.10        1.56     70.35 o 
   5   9   7      774.78      729.71     42.65 o 
   7   9   7      137.01      131.33     40.69 o 
   9   9   7       57.81        6.36     38.75 o 
  11   9   7      675.36      683.64    118.22 o 
 -14  10   7      510.23      392.79    106.96 o 
 -12  10   7       22.85       53.09     54.86 o 
 -10  10   7      506.14      607.98     58.78 o 
  -8  10   7      127.69      153.32     42.93 o 
  -6  10   7      407.94      391.24     38.61 o 
  -4  10   7       27.06       43.37     33.68 o 
  -2  10   7     1036.64      981.04     37.90 o 
   0  10   7      604.31      627.38     37.07 o 
   2  10   7      848.72      961.02     44.18 o 
   4  10   7     1039.19     1139.16     50.35 o 
   6  10   7      629.91      643.42     52.62 o 
   8  10   7      174.06      181.71     62.96 o 
  10  10   7      189.61      149.72    118.59 o 
 -13  11   7      140.23      161.22     93.65 o 
 -11  11   7      607.49      631.22     60.27 o 
  -9  11   7      194.29      191.83     63.91 o 
  -7  11   7      146.06      143.06     45.92 o 
  -5  11   7      576.07      543.16     42.75 o 
  -3  11   7        2.68       40.18     38.83 o 
  -1  11   7      329.34      323.50     42.37 o 
   1  11   7      773.84      659.02     39.89 o 
   3  11   7      388.14      328.21     51.73 o 
   5  11   7       36.06       32.89     53.61 o 
   7  11   7      649.07      714.32     66.57 o 
   9  11   7      302.56      340.21    105.64 o 
 -12  12   7        9.49        6.48     91.60 o 
 -10  12   7       28.87       68.32     73.01 o 
  -8  12   7       95.51       93.55     67.80 o 
  -6  12   7      113.90       81.28     53.09 o 
  -4  12   7       15.62       54.86     39.69 o 
  -2  12   7       41.80       45.91     48.21 o 
   0  12   7        0.58        4.84     26.88 o 
   2  12   7       31.08       62.68     42.51 o 
   4  12   7      104.40      136.64     64.21 o 
   6  12   7       32.05       67.01     47.79 o 
   8  12   7        2.16        2.40     21.68 o 
 -11  13   7       96.06       91.31    125.97 o 
  -9  13   7       29.55       35.24     41.57 o 
  -7  13   7      132.09      194.87     71.17 o 
  -5  13   7       84.42      157.90     56.57 o 
  -3  13   7      566.83      691.01     73.04 o 
  -1  13   7      168.81      144.86     64.65 o 
   1  13   7     1062.26     1160.47     61.71 o 
   3  13   7       75.51       58.29     85.76 o 
   5  13   7      295.67      311.92     89.55 o 
   7  13   7      255.23      376.21     97.76 o 
 -10  14   7       17.86       24.82     78.76 o 
  -8  14   7        0.64       48.97    104.62 o 
  -6  14   7       25.23       -3.31     33.10 o 
  -4  14   7        5.34       -0.52     41.82 o 
  -2  14   7        3.41       12.07     68.98 o 
   0  14   7       13.77      -20.90    137.56 o 
   2  14   7      227.24      210.51     74.67 o 
   4  14   7        2.68       12.83     27.28 o 
   6  14   7       78.85       80.56    102.16 o 
  -9  15   7       42.93      -27.99   3444.88 o 
  -7  15   7      111.32      196.98     98.04 o 
  -5  15   7       11.14       22.19     43.32 o 
  -3  15   7      133.46      190.94    111.32 o 
  -1  15   7      206.09      327.95    155.89 o 
   1  15   7      223.16      243.92    122.99 o 
   3  15   7       85.50       87.20    103.67 o 
   5  15   7       67.55      145.99    194.12 o 
  -8  16   7       41.01       35.36    218.85 o 
  -6  16   7       26.73       42.23    193.56 o 
  -4  16   7       24.49       40.26    209.63 o 
  -2  16   7       74.64       93.87    218.86 o 
   0  16   7       74.66      103.37    151.52 o 
   2  16   7        5.25      -13.78    206.74 o 
  -1  17   7       15.21      -14.92     92.24 o 
 -18   0   8      416.34      358.32    122.42 o 
 -16   0   8      653.55      535.42     63.08 o 
 -14   0   8     1863.09     1784.82     53.73 o 
 -12   0   8     3621.57     4107.19     80.68 o 
 -10   0   8       43.89       46.67     45.72 o 
  -8   0   8     5394.41     5128.95     77.71 o 
  -6   0   8    12845.45    13072.83    190.51 o 
  -4   0   8      940.80     1032.06     29.96 o 
  -2   0   8    14897.64    15244.54    174.09 o 
   0   0   8    15138.78    16056.76    166.08 o 
   2   0   8     2708.99     3099.61     72.91 o 
   4   0   8     3556.79     4160.95     75.71 o 
   6   0   8     2241.27     1933.01     38.01 o 
   8   0   8     3715.80     3133.86     70.10 o 
  10   0   8     3188.04     2811.37     72.17 o 
  12   0   8     2814.73     2428.99    132.97 o 
  14   0   8     1498.23     1394.49    174.99 o 
 -17   1   8      177.67      165.73     71.25 o 
 -15   1   8        3.09        9.68      6.76 o 
 -13   1   8      213.44      177.80     32.89 o 
 -11   1   8      844.50      787.87     27.67 o 
  -9   1   8       57.13       65.46     22.08 o 
  -7   1   8     2434.14     2509.12     34.07 o 
  -5   1   8    12893.52    13649.22     92.74 o 
  -3   1   8      527.50      485.72     13.88 o 
  -1   1   8     1204.77     1212.32     16.16 o 
   1   1   8    15305.08    16524.71    117.45 o 
   3   1   8      860.08      820.80     15.50 o 
   5   1   8       33.82       58.67     19.29 o 
   7   1   8     6383.76     6473.89     49.70 o 
   9   1   8      432.98      469.63     38.68 o 
  11   1   8       20.45       69.01     86.07 o 
  13   1   8      452.59      525.04    105.75 o 
  15   1   8       86.80      177.79    244.87 o 
 -18   2   8      246.06      294.37     90.19 o 
 -16   2   8     1818.90     1737.59     75.42 o 
 -14   2   8      371.03      384.04     37.35 o 
 -12   2   8     1543.10     1699.77     34.80 o 
 -10   2   8     3223.90     3471.61     46.27 o 
  -8   2   8     4796.06     4666.87     86.99 o 
  -6   2   8       33.51        9.02      7.31 o 
  -4   2   8    45158.29    47523.43    210.02 o 
  -2   2   8     5524.54     5327.48     63.08 o 
   0   2   8     8390.26     9044.52     92.40 o 
   2   2   8     3720.18     4293.28     49.83 o 
   4   2   8     8747.76     9889.34     52.36 o 
   6   2   8      884.14      798.34     20.38 o 
   8   2   8     4940.31     4500.10     48.40 o 
  10   2   8     2154.20     2211.21     72.80 o 
  12   2   8     2951.89     3407.02     97.92 o 
  14   2   8      990.65      863.33    197.70 o 
 -17   3   8     1202.08     1250.41     88.04 o 
 -15   3   8       47.10       51.31     53.55 o 
 -13   3   8      889.97      777.99     37.11 o 
 -11   3   8     2093.26     1923.80     38.43 o 
  -9   3   8     1617.80     1817.25     40.72 o 
  -7   3   8     3765.87     3947.22     40.67 o 
  -5   3   8    32571.38    33380.83    106.45 o 
  -3   3   8     5548.51     5404.59     46.63 o 
  -1   3   8    11866.05    12876.80     57.27 o 
   1   3   8     9906.81    10837.93    134.95 o 
   3   3   8     7967.63     8658.36     40.29 o 
   5   3   8     3504.09     3815.76     38.55 o 
   7   3   8     7181.75     7603.88     53.33 o 
   9   3   8     2922.67     3285.02    115.94 o 
  11   3   8     1208.05     1309.40     69.32 o 
  13   3   8      862.97      814.25    158.99 o 
 -18   4   8      129.99      156.82     85.06 o 
 -16   4   8      786.88      764.19     77.59 o 
 -14   4   8      113.14      102.58     44.41 o 
 -12   4   8      482.56      480.90     36.02 o 
 -10   4   8      767.35      886.64     28.16 o 
  -8   4   8     2127.49     2064.92     24.85 o 
  -6   4   8     6957.68     7092.20     66.02 o 
  -4   4   8     1990.96     1922.46     45.62 o 
  -2   4   8     9837.13    10073.99     91.69 o 
   0   4   8     5598.48     6026.01     45.33 o 
   2   4   8     1750.71     2149.21     40.65 o 
   4   4   8     1944.29     2299.81     24.88 o 
   6   4   8     4911.72     4604.85     47.08 o 
   8   4   8      550.20      590.25     32.79 o 
  10   4   8     1478.56     1627.75     59.79 o 
  12   4   8      641.90      719.65    107.92 o 
  14   4   8      399.95      366.81    224.72 o 
 -19   5   8      299.79      302.07    208.85 o 
 -17   5   8      289.77      213.61    121.55 o 
 -15   5   8      426.24      400.48     73.22 o 
 -13   5   8      620.15      525.75     51.92 o 
 -11   5   8        8.71       19.05     27.69 o 
  -9   5   8     3316.60     3758.60     39.54 o 
  -7   5   8     2589.91     2827.53     46.60 o 
  -5   5   8     3344.54     3411.10     56.63 o 
  -3   5   8     3392.88     3293.38     44.15 o 
  -1   5   8     5925.66     6685.75     56.88 o 
   1   5   8     1558.27     1870.64     35.96 o 
   3   5   8     1462.38     1392.28     35.56 o 
   5   5   8     1673.06     1859.63     36.59 o 
   7   5   8     3633.75     3796.40     41.74 o 
   9   5   8     1462.29     1489.82     46.51 o 
  11   5   8     1125.98      910.43     91.20 o 
  13   5   8     1074.50     1017.54    124.74 o 
 -18   6   8        2.16       17.61    107.04 o 
 -16   6   8       22.12       51.36    108.16 o 
 -14   6   8        0.54       27.18     46.13 o 
 -12   6   8       92.77      104.47     44.10 o 
 -10   6   8      428.80      346.40     38.15 o 
  -8   6   8      229.89      327.81     35.02 o 
  -6   6   8        8.54        3.81     11.94 o 
  -4   6   8      248.57      238.03     22.49 o 
  -2   6   8       10.43      -13.30     27.29 o 
   0   6   8      113.27      115.93     25.52 o 
   2   6   8       12.16       27.69     34.83 o 
   4   6   8        9.87       44.01     33.42 o 
   6   6   8      126.76       88.83     32.60 o 
   8   6   8       66.72       47.38     39.52 o 
  10   6   8        5.63       29.15     95.23 o 
  12   6   8        6.11       -5.24     60.31 o 
 -17   7   8      215.45      158.25    121.73 o 
 -15   7   8      264.83      273.12    104.60 o 
 -13   7   8      145.50      177.09     59.33 o 
 -11   7   8     1172.72     1061.45     50.27 o 
  -9   7   8       10.65       10.62     37.46 o 
  -7   7   8      879.33      816.01     46.55 o 
  -5   7   8      626.60      640.76     38.53 o 
  -3   7   8     1471.22     1581.29     47.92 o 
  -1   7   8     1091.20     1240.07     40.70 o 
   1   7   8       15.00       59.49     33.22 o 
   3   7   8     1258.04     1155.52     42.01 o 
   5   7   8      149.43      164.61     30.09 o 
   7   7   8      567.46      529.09     40.03 o 
   9   7   8      674.92      565.89     82.68 o 
  11   7   8     1932.43     1877.36    111.23 o 
  13   7   8      211.03       80.60    230.99 o 
 -16   8   8      230.23      232.42    129.48 o 
 -14   8   8       21.16        5.66     31.51 o 
 -12   8   8      144.77       66.96     50.15 o 
 -10   8   8      390.15      261.39     48.23 o 
  -8   8   8      803.30      784.89     53.01 o 
  -6   8   8      211.59      189.45     35.31 o 
  -4   8   8     2047.98     2019.32     42.92 o 
  -2   8   8     2414.03     2418.44     40.45 o 
   0   8   8     1112.68     1210.08     92.78 o 
   2   8   8      523.15      549.09     37.89 o 
   4   8   8     1032.25     1123.85     45.49 o 
   6   8   8      576.61      518.44     40.20 o 
   8   8   8       46.93       86.89     79.99 o 
  10   8   8      104.63      120.15    118.89 o 
  12   8   8      781.16     1055.05    205.67 o 
 -15   9   8      843.73      877.25    119.99 o 
 -13   9   8      221.83      329.75     90.00 o 
 -11   9   8        7.48       23.33     65.61 o 
  -9   9   8      876.38      907.62     49.38 o 
  -7   9   8      279.34      251.08     37.50 o 
  -5   9   8      385.59      383.48     34.89 o 
  -3   9   8      695.45      727.42     32.80 o 
  -1   9   8      920.53      980.72     36.80 o 
   1   9   8     1261.68     1234.33     45.57 o 
   3   9   8      323.70      314.32     46.43 o 
   5   9   8      145.50      145.59     53.06 o 
   7   9   8      434.80      496.30     81.70 o 
   9   9   8      505.80      517.91    108.20 o 
  11   9   8      757.07      728.48    131.71 o 
 -14  10   8      334.61      302.07    106.35 o 
 -12  10   8        6.04        2.31     14.58 o 
 -10  10   8       23.95       34.31     64.54 o 
  -8  10   8      855.37      716.39     45.53 o 
  -6  10   8     1452.04     1462.89     50.62 o 
  -4  10   8      512.49      449.22     38.99 o 
  -2  10   8     2103.01     2103.09     50.43 o 
   0  10   8      432.81      469.78     43.33 o 
   2  10   8      770.35      904.94     49.27 o 
   4  10   8      428.00      388.98     51.94 o 
   6  10   8      224.03      204.84     65.84 o 
   8  10   8      343.14      432.83     96.49 o 
  10  10   8      863.48      909.67    124.29 o 
 -13  11   8       49.65       77.38    110.46 o 
 -11  11   8      130.76      141.09     60.52 o 
  -9  11   8       39.31       20.34     21.62 o 
  -7  11   8      230.38      233.25     49.96 o 
  -5  11   8       38.86       75.89     51.09 o 
  -3  11   8      451.52      397.24     41.72 o 
  -1  11   8     1431.18     1490.80     41.21 o 
   1  11   8        0.70       27.45     93.10 o 
   3  11   8      677.85      540.09     61.51 o 
   5  11   8      374.03      371.65     68.24 o 
   7  11   8       48.42       94.51     92.65 o 
   9  11   8        5.34       -1.62     12.40 o 
 -12  12   8      133.43       93.54     99.61 o 
 -10  12   8        9.03       22.09     76.03 o 
  -8  12   8      246.23      293.10     58.87 o 
  -6  12   8      292.35      202.13     52.64 o 
  -4  12   8      985.36      969.75     53.70 o 
  -2  12   8      154.11      120.70     53.75 o 
   0  12   8       49.74       64.76     63.25 o 
   2  12   8      205.62      283.03     67.10 o 
   4  12   8       96.19      145.29     73.02 o 
   6  12   8      190.92      143.38     78.03 o 
   8  12   8      156.19      156.87    114.44 o 
 -11  13   8       70.01       57.30    105.39 o 
  -9  13   8      257.62      236.09     87.65 o 
  -7  13   8       67.08       73.19     63.96 o 
  -5  13   8       17.13       14.98     22.85 o 
  -3  13   8       12.56       18.22     45.84 o 
  -1  13   8       25.63       -4.71     65.31 o 
   1  13   8        2.38       25.76     40.46 o 
   3  13   8      147.49      102.94     76.04 o 
   5  13   8       17.45       16.22     39.98 o 
   7  13   8       30.00       36.23    348.44 o 
 -10  14   8       34.95       44.54    129.01 o 
  -8  14   8       88.39      109.28     87.56 o 
  -6  14   8      350.93      314.56     68.69 o 
  -4  14   8       21.50       13.96     59.36 o 
  -2  14   8      149.55      130.39    131.24 o 
   0  14   8      143.66      166.49    100.98 o 
   2  14   8        0.63       32.79     59.96 o 
   4  14   8        5.77      -10.97     35.50 o 
   6  14   8      345.02      351.81    202.91 o 
  -9  15   8       15.03       50.62    135.37 o 
  -7  15   8       34.21       25.96     44.59 o 
  -5  15   8       61.33       41.09    115.04 o 
  -3  15   8      279.71      271.54    122.51 o 
  -1  15   8        9.48       61.14    174.30 o 
   1  15   8        2.57       58.06    214.14 o 
   3  15   8       13.28       51.55    132.41 o 
   5  15   8        8.01       54.95    175.86 o 
  -8  16   8       16.93       80.73    159.78 o 
  -6  16   8        0.89      -38.64    120.54 o 
  -4  16   8      444.65      537.15    158.78 o 
  -2  16   8       65.10       67.36    261.42 o 
   0  16   8      138.13      127.79    212.42 o 
 -17   1   9      163.81      185.47     78.98 o 
 -15   1   9      607.06      672.30     43.46 o 
 -13   1   9      857.59      891.17     36.33 o 
 -11   1   9        4.55        1.00     10.56 o 
  -9   1   9     4291.44     4529.10     50.77 o 
  -7   1   9     2647.67     2913.95     37.35 o 
  -5   1   9     4077.65     4310.81     42.11 o 
  -3   1   9     3398.70     3071.74     32.79 o 
  -1   1   9     9601.48     9517.40     98.29 o 
   1   1   9     2001.60     1251.85     62.86 o 
   3   1   9     6318.36     5571.98    113.39 o 
   5   1   9     5503.49     5623.76     58.50 o 
   7   1   9     4914.69     5463.05     53.73 o 
   9   1   9     4012.49     4452.28     90.36 o 
  11   1   9     2566.40     2921.74    152.53 o 
  13   1   9     1196.23     1286.24    118.95 o 
 -18   2   9      227.90      221.21     90.52 o 
 -16   2   9      399.10      355.00     69.08 o 
 -14   2   9      901.06      950.47     46.04 o 
 -12   2   9      821.23      723.46     33.00 o 
 -10   2   9      564.79      551.42     26.08 o 
  -8   2   9      755.53      681.85     22.93 o 
  -6   2   9     6205.13     6419.35     46.35 o 
  -4   2   9      960.53      960.13     19.37 o 
  -2   2   9       76.12       46.07     10.78 o 
   0   2   9     3048.83     2669.95     54.51 o 
   2   2   9     1048.66      829.20     25.80 o 
   4   2   9     1838.90     1635.36     23.69 o 
   6   2   9     1613.78     1413.27     24.79 o 
   8   2   9     1570.49     1522.69     33.46 o 
  10   2   9      373.01      305.92     61.87 o 
  12   2   9      494.67      362.57    106.20 o 
  14   2   9      456.07      370.38    209.05 o 
 -17   3   9      926.95      978.39     87.14 o 
 -15   3   9        5.86       10.42     24.10 o 
 -13   3   9      577.67      567.26     36.12 o 
 -11   3   9     2510.95     2385.75     43.13 o 
  -9   3   9     1652.50     1783.03     28.46 o 
  -7   3   9     2472.94     2775.28     34.51 o 
  -5   3   9     2111.57     2296.71     30.91 o 
  -3   3   9     3707.53     3738.12     52.77 o 
  -1   3   9      882.34      749.90     17.70 o 
   1   3   9     3098.11     2621.39     55.28 o 
   3   3   9     2624.03     2120.74     29.55 o 
   5   3   9     3845.27     3912.26     47.53 o 
   7   3   9     1377.76     1568.78     32.00 o 
   9   3   9     1928.32     1999.85     58.24 o 
  11   3   9     1380.61     1415.95     78.37 o 
  13   3   9      569.87      474.31    168.31 o 
 -18   4   9      208.87      238.58    127.77 o 
 -16   4   9       15.54       -6.43     33.18 o 
 -14   4   9      601.39      676.00     48.69 o 
 -12   4   9     1453.99     1473.75     38.32 o 
 -10   4   9     1963.02     2040.78     51.84 o 
  -8   4   9     2440.89     2460.23     39.89 o 
  -6   4   9     4995.39     5351.97     55.11 o 
  -4   4   9       95.75      108.74     26.42 o 
  -2   4   9     1237.91     1074.18     19.07 o 
   0   4   9     3223.82     3008.17     50.61 o 
   2   4   9     4336.49     4134.43     37.82 o 
   4   4   9     2727.57     2715.10     28.80 o 
   6   4   9     6951.43     6674.29     58.94 o 
   8   4   9     1204.40     1318.22     43.96 o 
  10   4   9      905.48      842.23     69.72 o 
  12   4   9     1611.64     1610.23    117.79 o 
 -17   5   9       13.39       39.83    113.03 o 
 -15   5   9      203.42      258.25     81.44 o 
 -13   5   9      140.61      134.59     53.63 o 
 -11   5   9      796.43      725.64     38.00 o 
  -9   5   9     1805.39     1697.22     26.71 o 
  -7   5   9     1066.75     1192.91     33.73 o 
  -5   5   9      167.31      175.36     30.71 o 
  -3   5   9      210.53      283.78     23.29 o 
  -1   5   9      101.25      117.22     18.54 o 
   1   5   9      604.66      463.42     18.33 o 
   3   5   9      359.21      263.33     22.96 o 
   5   5   9      954.35      840.41     25.20 o 
   7   5   9       20.52       24.12     23.96 o 
   9   5   9      394.28      295.58     53.75 o 
  11   5   9        8.91        1.17      8.00 o 
 -18   6   9      142.23      180.16    178.27 o 
 -16   6   9      262.08      275.08    100.34 o 
 -14   6   9      480.80      496.71     65.78 o 
 -12   6   9      179.62      247.28     52.16 o 
 -10   6   9     4252.09     4639.60     77.19 o 
  -8   6   9     1455.78     1487.95     40.42 o 
  -6   6   9     2113.08     2296.70     58.67 o 
  -4   6   9     3885.92     4090.27     53.47 o 
  -2   6   9     3502.84     3348.03     48.38 o 
   0   6   9      829.67      742.55     23.85 o 
   2   6   9     5425.69     5353.80    103.93 o 
   4   6   9     3083.05     3090.76     82.36 o 
   6   6   9     2537.34     2422.98     47.78 o 
   8   6   9     2293.84     2379.12     87.71 o 
  10   6   9     1048.99     1319.73     94.99 o 
  12   6   9      483.12      531.50    128.88 o 
 -17   7   9       13.78      -11.26     68.36 o 
 -15   7   9       20.37       45.27    106.14 o 
 -13   7   9        5.96        7.40     21.37 o 
 -11   7   9      219.59      148.25     52.94 o 
  -9   7   9      139.58       94.85     46.88 o 
  -7   7   9      102.15      107.85     49.39 o 
  -5   7   9       27.22       44.28     34.58 o 
  -3   7   9      325.35      286.20     33.07 o 
  -1   7   9      935.20      810.57     43.08 o 
   1   7   9     1917.03     1971.48     50.99 o 
   3   7   9      380.08      334.18     37.47 o 
   5   7   9      465.79      393.47     32.37 o 
   7   7   9       92.40       98.76     52.67 o 
   9   7   9       69.16       15.43     42.08 o 
  11   7   9      612.19      718.06    126.51 o 
  13   7   9       61.45       11.27    100.27 o 
 -16   8   9      291.45      292.80    127.28 o 
 -14   8   9      165.54      161.99     96.40 o 
 -12   8   9      603.98      681.75     56.72 o 
 -10   8   9      791.58      946.02     72.65 o 
  -8   8   9      471.76      573.24     43.82 o 
  -6   8   9     3276.02     3426.16     66.29 o 
  -4   8   9     1924.76     1892.47     43.20 o 
  -2   8   9     1705.51     1562.71     46.73 o 
   0   8   9     1043.77      892.96     43.57 o 
   2   8   9     2538.14     2596.77     53.38 o 
   4   8   9      414.14      392.87     47.21 o 
   6   8   9     1881.52     1888.15    117.44 o 
   8   8   9      602.70      617.22     71.64 o 
  10   8   9     1208.80     1476.38    159.53 o 
  12   8   9       20.34       27.89    175.82 o 
 -15   9   9       98.42      120.71     91.42 o 
 -13   9   9       64.90       88.33     67.24 o 
 -11   9   9      157.24      164.46     60.79 o 
  -9   9   9      344.47      331.77     51.34 o 
  -7   9   9      333.41      355.35     50.03 o 
  -5   9   9       52.60       60.42     35.92 o 
  -3   9   9      246.02      284.73     32.15 o 
  -1   9   9       62.82       61.67     42.31 o 
   1   9   9      172.80       82.43     45.79 o 
   3   9   9      102.65      107.52     52.31 o 
   5   9   9      593.51      486.49     57.55 o 
   7   9   9      320.79      324.52     95.47 o 
   9   9   9      214.64      161.63    108.62 o 
  11   9   9      166.29       70.83    192.53 o 
 -14  10   9      140.85      147.41     94.57 o 
 -12  10   9       49.74       63.78     65.36 o 
 -10  10   9       78.58       86.05     47.97 o 
  -8  10   9      503.03      578.09     47.52 o 
  -6  10   9      493.31      418.22     43.48 o 
  -4  10   9      293.94      251.51     39.95 o 
  -2  10   9     1376.85     1373.44     50.99 o 
   0  10   9        9.76        8.47     23.88 o 
   2  10   9      292.40      317.62     52.82 o 
   4  10   9       65.17       47.79     35.21 o 
   6  10   9      421.75      444.56     76.28 o 
   8  10   9       98.24       71.55     87.45 o 
  10  10   9      548.86      639.10    183.47 o 
 -13  11   9       26.29       48.31     69.61 o 
 -11  11   9      640.50      711.48     67.27 o 
  -9  11   9      249.44      225.44     54.71 o 
  -7  11   9      293.30      317.49     49.82 o 
  -5  11   9      232.02      284.61     46.43 o 
  -3  11   9      208.17      294.77     44.69 o 
  -1  11   9      253.32      235.12     47.42 o 
   1  11   9     1679.83     1640.48     59.46 o 
   3  11   9      152.82      117.62     70.21 o 
   5  11   9      112.12      162.08     69.78 o 
   7  11   9      559.37      544.09    121.37 o 
 -12  12   9      207.34       84.59    107.33 o 
 -10  12   9      468.91      440.74     80.11 o 
  -8  12   9       39.04       34.82     44.80 o 
  -6  12   9        1.41       -1.53      6.40 o 
  -4  12   9       60.60       45.91     57.75 o 
  -2  12   9      205.75      184.20     44.13 o 
   0  12   9      241.73      141.75     63.22 o 
   2  12   9        2.81        2.03     12.60 o 
   4  12   9       74.84       94.53     74.98 o 
   6  12   9        2.81       28.96     96.08 o 
   8  12   9        0.14       37.15    139.75 o 
 -11  13   9      159.09      160.74     85.05 o 
  -9  13   9      147.96      160.88     84.36 o 
  -7  13   9      160.13      126.60     72.61 o 
  -5  13   9       49.17       73.15     93.88 o 
  -3  13   9       42.52      103.39     82.81 o 
  -1  13   9      135.97       71.66     66.19 o 
   1  13   9       97.07       88.88     74.31 o 
   3  13   9      272.31      257.82     89.52 o 
   5  13   9      423.56      431.25     90.34 o 
   7  13   9       55.11       55.08    194.47 o 
 -10  14   9       26.47       10.17     54.20 o 
  -8  14   9       20.51       30.79     46.59 o 
  -6  14   9        0.19       29.99     80.29 o 
  -4  14   9       88.59       83.10     76.64 o 
  -2  14   9        0.85      -12.86     91.76 o 
   0  14   9       13.23      -21.20    112.91 o 
   2  14   9       11.03       50.43     77.85 o 
   4  14   9       36.94       50.58     64.76 o 
   6  14   9        2.69       86.48    170.30 o 
  -9  15   9       11.30        7.36    349.84 o 
  -7  15   9       54.96       81.88    204.17 o 
  -5  15   9       34.07       41.57     93.05 o 
  -3  15   9        3.87        7.08     87.94 o 
  -1  15   9      151.24      162.73     94.13 o 
   1  15   9       75.49      113.99    125.06 o 
  -6  16   9        2.14      -72.70    241.13 o 
  -2  16   9        5.60       51.13    424.37 o 
 -18   0  10      199.39      270.79    110.20 o 
 -16   0  10     1504.61     1327.94     73.37 o 
 -14   0  10     1491.34     1706.47     56.68 o 
 -12   0  10      416.51      446.96     42.51 o 
 -10   0  10     8918.07     8963.86    189.70 o 
  -8   0  10     6811.96     6410.01     99.15 o 
  -6   0  10     3566.58     3952.51    137.17 o 
  -4   0  10     7460.37     7531.28     75.86 o 
  -2   0  10     5644.69     5561.92    187.10 o 
   0   0  10     5259.22     5660.88     80.27 o 
   2   0  10     5288.29     6083.62    114.64 o 
   4   0  10     4797.85     5114.19     75.98 o 
   6   0  10     7314.94     6737.28    135.59 o 
   8   0  10     2763.25     2803.76     80.78 o 
  10   0  10     1341.51     1022.22    128.60 o 
  12   0  10     2106.73     1856.43    170.79 o 
 -17   1  10       80.54       55.68     62.85 o 
 -15   1  10        5.12       21.78     24.38 o 
 -13   1  10      121.38       89.49     35.48 o 
 -11   1  10       41.14       34.19     36.80 o 
  -9   1  10       25.07       31.16     21.22 o 
  -7   1  10      260.67      272.86     20.79 o 
  -5   1  10        5.25       13.60     15.77 o 
  -3   1  10       28.09       28.40     15.51 o 
  -1   1  10      337.00      315.63     17.40 o 
   1   1  10      160.26      194.45     32.35 o 
   3   1  10       34.16       49.76     32.51 o 
   5   1  10       47.46       33.57     25.25 o 
   7   1  10      118.64      129.28     33.61 o 
   9   1  10       39.33       32.10     50.48 o 
  11   1  10       50.13       46.41     86.87 o 
  13   1  10       73.48      111.80    145.24 o 
 -18   2  10      171.95      199.20     88.73 o 
 -16   2  10      340.26      360.09     52.23 o 
 -14   2  10      811.40      769.26     46.78 o 
 -12   2  10     2033.48     2252.94     43.83 o 
 -10   2  10     1670.37     1750.30     36.70 o 
  -8   2  10     3395.57     3447.08     58.91 o 
  -6   2  10     2818.02     2849.64     32.06 o 
  -4   2  10     4708.80     4903.94     39.60 o 
  -2   2  10     3329.82     3333.07     64.44 o 
   0   2  10     2316.65     2657.61     58.21 o 
   2   2  10     3187.23     3717.69     51.62 o 
   4   2  10     8969.72     9669.54     84.90 o 
   6   2  10      338.00      293.65     34.22 o 
   8   2  10     3349.65     3041.58     66.14 o 
  10   2  10     1581.08     1599.50     79.93 o 
  12   2  10      751.37      749.15    121.33 o 
 -17   3  10      183.57      152.99     93.28 o 
 -15   3  10     1486.36     1511.27     56.10 o 
 -13   3  10      346.84      264.84     45.50 o 
 -11   3  10      212.43      186.37     32.52 o 
  -9   3  10        4.17        3.29      3.89 o 
  -7   3  10      149.34      116.17     16.01 o 
  -5   3  10        2.68       24.73     17.91 o 
  -3   3  10      698.99      701.87     20.51 o 
  -1   3  10      957.10     1073.65     42.24 o 
   1   3  10     2664.41     3183.25     63.68 o 
   3   3  10     1751.55     2030.26     42.82 o 
   5   3  10        3.04        9.61     10.53 o 
   7   3  10     1042.61     1063.61     41.50 o 
   9   3  10      193.33      199.99     68.23 o 
  11   3  10      340.56      423.73    107.67 o 
 -18   4  10       28.92       56.69    142.07 o 
 -16   4  10      218.50      164.90    111.44 o 
 -14   4  10       95.18      115.11     57.05 o 
 -12   4  10      276.45      296.68     42.29 o 
 -10   4  10      597.12      718.04     26.12 o 
  -8   4  10      340.08      343.62     23.65 o 
  -6   4  10       86.91      122.43     21.81 o 
  -4   4  10     2771.04     2775.73     41.67 o 
  -2   4  10     1119.31     1195.52     19.66 o 
   0   4  10      932.48     1156.65     43.43 o 
   2   4  10     1608.81     1959.01     44.79 o 
   4   4  10     1532.92     1682.54     63.14 o 
   6   4  10      586.95      638.00     48.58 o 
   8   4  10      497.19      472.74     49.71 o 
  10   4  10      159.54      163.88     82.45 o 
  12   4  10      436.15      397.00    200.62 o 
 -17   5  10      582.45      563.59    169.40 o 
 -15   5  10      396.09      436.06     68.61 o 
 -13   5  10      654.01      677.82     64.96 o 
 -11   5  10     2367.89     2393.30     57.60 o 
  -9   5  10      580.75      632.31     33.42 o 
  -7   5  10     1085.71     1028.14     30.15 o 
  -5   5  10     1516.31     1395.07     33.40 o 
  -3   5  10     1793.95     1801.52     36.40 o 
  -1   5  10     7367.33     8365.50    126.34 o 
   1   5  10     2317.24     2525.33     58.26 o 
   3   5  10     2814.00     2990.99     50.85 o 
   5   5  10     3703.23     4180.57     89.07 o 
   7   5  10     1321.83     1410.39     47.12 o 
   9   5  10      520.95      445.88     95.61 o 
  11   5  10     1906.03     1963.30    109.72 o 
 -16   6  10       12.25       44.46     69.28 o 
 -14   6  10        0.02       13.39     34.86 o 
 -12   6  10     1411.47     1465.98     63.61 o 
 -10   6  10     1954.98     1746.93     46.37 o 
  -8   6  10       59.10       67.75     33.09 o 
  -6   6  10      187.05      124.29     34.08 o 
  -4   6  10        2.10        5.36     20.27 o 
  -2   6  10      320.23      371.53     32.95 o 
   0   6  10     5166.62     5133.64     70.85 o 
   2   6  10      243.68      236.72     37.25 o 
   4   6  10      119.61      139.37     46.56 o 
   6   6  10      155.36      104.26     45.09 o 
   8   6  10       34.03       37.03     66.91 o 
  10   6  10       18.25       29.94     63.76 o 
  12   6  10      149.51      181.89    223.43 o 
 -17   7  10      115.65      109.24    233.52 o 
 -15   7  10      282.70      347.16    111.06 o 
 -13   7  10      676.42      753.35     66.37 o 
 -11   7  10     2320.13     2088.02     73.58 o 
  -9   7  10      535.69      509.86     47.02 o 
  -7   7  10     2063.69     2158.90     54.44 o 
  -5   7  10     2491.57     2789.63     49.37 o 
  -3   7  10     2909.12     3283.78     61.05 o 
  -1   7  10      160.69      248.20     39.20 o 
   1   7  10     7704.49     8297.30    142.26 o 
   3   7  10     1267.19     1525.65     48.77 o 
   5   7  10     1974.00     2216.86     61.08 o 
   7   7  10     1515.25     1546.22     70.47 o 
   9   7  10     1605.97     1502.90    105.77 o 
  11   7  10      446.43      314.79    200.44 o 
 -16   8  10        1.95        7.20    114.45 o 
 -14   8  10        3.25       42.18     96.16 o 
 -12   8  10       87.73       36.10     59.47 o 
 -10   8  10       31.41       13.53     25.83 o 
  -8   8  10      330.94      356.40     45.10 o 
  -6   8  10       15.18       15.46     19.79 o 
  -4   8  10      439.70      422.72     41.75 o 
  -2   8  10       63.10       82.25     42.62 o 
   0   8  10        4.24       31.88     38.97 o 
   2   8  10      101.00       98.67     45.05 o 
   4   8  10     1031.25      999.80     57.15 o 
   6   8  10       29.61       20.32     58.32 o 
   8   8  10       27.76       35.03     59.10 o 
  10   8  10      368.45      385.03    120.58 o 
 -15   9  10      220.05      293.70    108.77 o 
 -13   9  10      167.73      220.99     73.74 o 
 -11   9  10       53.91       33.96     30.87 o 
  -9   9  10      701.34      627.50     52.01 o 
  -7   9  10     2319.99     2350.39     61.10 o 
  -5   9  10       44.34        5.84     14.77 o 
  -3   9  10      487.52      558.69     78.90 o 
  -1   9  10     1601.50     1949.53     57.63 o 
   1   9  10       31.95       41.48     40.92 o 
   3   9  10      428.63      407.09     49.88 o 
   5   9  10     1720.32     2063.74     66.30 o 
   7   9  10      279.91      290.39     79.41 o 
   9   9  10      394.95      310.00     97.19 o 
 -14  10  10      124.11      153.42    119.62 o 
 -12  10  10      129.17       74.12     65.11 o 
 -10  10  10      133.09       85.13     50.34 o 
  -8  10  10      273.96      238.66     49.93 o 
  -6  10  10      354.58      238.64     49.04 o 
  -4  10  10       66.33       66.86     41.48 o 
  -2  10  10      817.71      832.96     62.47 o 
   0  10  10     1668.49     1661.34     49.05 o 
   2  10  10      439.25      482.59     55.34 o 
   4  10  10      321.41      271.30     56.37 o 
   6  10  10     1046.90     1070.78     81.56 o 
   8  10  10      113.61      129.46    114.27 o 
 -13  11  10       61.39       49.16     88.88 o 
 -11  11  10      218.74      181.03     77.99 o 
  -9  11  10        6.95        3.32     62.48 o 
  -7  11  10        3.96        0.73     66.94 o 
  -5  11  10       49.22       69.94     45.14 o 
  -3  11  10      170.86      185.71     55.17 o 
  -1  11  10      278.22      240.13     49.07 o 
   1  11  10      455.68      323.58     55.79 o 
   3  11  10       52.80        6.77     47.59 o 
   5  11  10      100.03      115.55     63.18 o 
   7  11  10       44.24       53.70     72.06 o 
   9  11  10       87.81      159.94    261.06 o 
 -12  12  10     1030.92     1021.69    102.34 o 
 -10  12  10        4.66       31.38     69.05 o 
  -8  12  10      179.81      167.21     67.24 o 
  -6  12  10      360.34      304.83     58.61 o 
  -4  12  10      604.88      561.12     58.55 o 
  -2  12  10        0.92        2.48     21.93 o 
   0  12  10     2215.21     2533.29     63.20 o 
   2  12  10      295.95      330.47     71.34 o 
   4  12  10      371.68      358.04     78.94 o 
   6  12  10      116.79       81.16     88.32 o 
   8  12  10      304.94      356.00    203.23 o 
 -11  13  10       25.84       10.77     38.45 o 
  -9  13  10        3.25       32.36     65.39 o 
  -7  13  10       44.16       25.54     67.32 o 
  -5  13  10       10.94       26.06    104.92 o 
  -3  13  10       15.97       -2.72     43.22 o 
  -1  13  10        0.51        1.23     62.98 o 
   1  13  10       65.12      131.74     73.25 o 
   3  13  10       96.65       55.24     54.11 o 
   5  13  10        0.44      -18.19   2524.58 o 
 -10  14  10       96.45       78.18    168.70 o 
  -8  14  10      173.98      189.35     95.21 o 
  -6  14  10        1.84        1.14     95.40 o 
  -4  14  10      135.89       80.69     75.36 o 
  -2  14  10      189.65      229.92     94.17 o 
   0  14  10       34.57       82.07    126.40 o 
   2  14  10      103.26      135.68    103.49 o 
   4  14  10      107.93      178.31    222.71 o 
  -7  15  10        8.56       36.00    168.43 o 
  -5  15  10       24.73       32.84    139.56 o 
  -3  15  10        4.81      -17.11    110.18 o 
  -1  15  10        0.34      -26.90     69.86 o 
  -4  16  10        1.99       83.75    156.87 o 
 -17   1  11      601.04      550.54     73.28 o 
 -15   1  11      715.42      831.72     44.66 o 
 -13   1  11     1282.96     1348.31     36.84 o 
 -11   1  11     1074.17     1132.29     33.38 o 
  -9   1  11     1878.80     2108.23     40.07 o 
  -7   1  11     2101.85     2333.79     35.79 o 
  -5   1  11     1364.76     1250.01     27.83 o 
  -3   1  11     2665.26     2593.02     26.08 o 
  -1   1  11     8145.84     8106.62    102.66 o 
   1   1  11     3035.97     2768.80     61.09 o 
   3   1  11     5546.84     5485.05     80.93 o 
   5   1  11     2798.92     2936.84     44.28 o 
   7   1  11     2672.58     2706.17     58.52 o 
   9   1  11      758.90      697.27     68.83 o 
  11   1  11     1973.11     2314.51    108.23 o 
 -18   2  11       62.86      100.75    102.78 o 
 -16   2  11      345.46      456.26     60.69 o 
 -14   2  11      128.64      157.84     49.87 o 
 -12   2  11      312.79      325.08     44.84 o 
 -10   2  11      191.42      177.89     31.30 o 
  -8   2  11       59.34       55.00     27.99 o 
  -6   2  11     3796.76     4191.39     59.27 o 
  -4   2  11      283.24      333.64     19.02 o 
  -2   2  11      984.68      844.16     18.82 o 
   0   2  11     1315.29      948.99     24.97 o 
   2   2  11      689.41      496.64     38.48 o 
   4   2  11     1343.22     1441.78     48.97 o 
   6   2  11     1560.35     1446.36     40.48 o 
   8   2  11      137.23       78.02     63.92 o 
  10   2  11        8.97       -6.59    128.25 o 
  12   2  11      347.05      320.23    189.95 o 
 -17   3  11      612.71      731.70     90.01 o 
 -15   3  11       80.08      107.11     50.93 o 
 -13   3  11      187.93      191.18     48.29 o 
 -11   3  11      696.27      727.36     37.35 o 
  -9   3  11     1394.91     1424.17     38.41 o 
  -7   3  11      694.59      623.34     27.15 o 
  -5   3  11     5987.65     6445.18     73.86 o 
  -3   3  11     1164.25     1064.40     20.22 o 
  -1   3  11      501.09      401.40     38.49 o 
   1   3  11     2262.01     1863.98     53.26 o 
   3   3  11     3122.71     3100.31     54.96 o 
   5   3  11       18.33       24.07     33.44 o 
   7   3  11      911.23      869.92     44.93 o 
   9   3  11     1102.40     1011.86     73.40 o 
  11   3  11      445.83      484.22    171.51 o 
 -16   4  11      277.32      354.48    111.67 o 
 -14   4  11      726.51      753.81     51.90 o 
 -12   4  11      689.43      682.53     41.04 o 
 -10   4  11      624.54      564.46     36.79 o 
  -8   4  11      565.85      557.60     28.66 o 
  -6   4  11     4216.89     4612.66     55.08 o 
  -4   4  11     2373.05     2492.58     46.43 o 
  -2   4  11     2995.42     2899.07     66.19 o 
   0   4  11     3013.72     2911.54     67.64 o 
   2   4  11     1451.92     1304.60     40.28 o 
   4   4  11      210.48      164.80     39.17 o 
   6   4  11     1311.23     1236.13     52.97 o 
   8   4  11      631.56      693.10     65.43 o 
  10   4  11     1180.91     1111.54    104.19 o 
 -17   5  11       25.54      -38.96    103.75 o 
 -15   5  11        0.31       16.17     85.13 o 
 -13   5  11      422.06      401.66     58.34 o 
 -11   5  11      227.53      245.08     48.01 o 
  -9   5  11      192.47      169.14     32.86 o 
  -7   5  11      537.31      507.07     30.34 o 
  -5   5  11       28.57       52.25     22.57 o 
  -3   5  11      219.17      224.73     28.77 o 
  -1   5  11     1594.63     1644.74     44.95 o 
   1   5  11        3.17       26.76     34.42 o 
   3   5  11       61.44       52.90     47.04 o 
   5   5  11      131.64      151.10     54.30 o 
   7   5  11       78.07      115.16     52.44 o 
   9   5  11       74.97       80.39     89.06 o 
  11   5  11      377.73      273.42    147.88 o 
 -16   6  11      222.75      203.29    151.04 o 
 -14   6  11      411.29      357.23     73.88 o 
 -12   6  11     1353.83     1308.81     54.38 o 
 -10   6  11       98.25      121.09     37.09 o 
  -8   6  11      913.51     1021.68     39.34 o 
  -6   6  11     2050.72     2182.52     44.15 o 
  -4   6  11     1548.36     1450.40     37.40 o 
  -2   6  11     3583.42     3687.52     65.56 o 
   0   6  11     2089.66     2159.92     52.36 o 
   2   6  11     2455.36     2368.72     54.77 o 
   4   6  11     1966.26     1811.01     55.64 o 
   6   6  11     1369.16     1359.56     52.31 o 
   8   6  11      888.67      848.22     73.57 o 
  10   6  11     1972.19     2156.41    122.61 o 
 -15   7  11        0.09        3.37     55.55 o 
 -13   7  11       95.84       74.73     60.09 o 
 -11   7  11      512.69      479.39     55.10 o 
  -9   7  11       96.15      101.59     39.05 o 
  -7   7  11       56.98       45.99     33.98 o 
  -5   7  11        0.82        0.69      7.92 o 
  -3   7  11      105.35       69.31     35.69 o 
  -1   7  11      733.58      784.88     44.57 o 
   1   7  11       83.17       54.59     39.28 o 
   3   7  11      125.18      113.18     51.16 o 
   5   7  11       32.26       28.56     39.40 o 
   7   7  11        3.47       17.75     37.46 o 
   9   7  11        5.32       25.92    127.54 o 
  11   7  11        2.02       -5.05     35.81 o 
 -16   8  11      379.04      274.30    135.65 o 
 -14   8  11      205.40      165.43     74.20 o 
 -12   8  11       29.46       57.13     70.73 o 
 -10   8  11      398.06      472.57     61.04 o 
  -8   8  11      558.73      601.76     42.29 o 
  -6   8  11        9.43       23.68     42.07 o 
  -4   8  11     1303.76     1269.29     45.88 o 
  -2   8  11      735.65      734.20     49.34 o 
   0   8  11     1277.93     1152.54     50.56 o 
   2   8  11     1634.23     1722.49     48.47 o 
   4   8  11     1310.94     1219.55     61.22 o 
   6   8  11      570.11      455.78     75.97 o 
   8   8  11      817.34      931.83     90.64 o 
  10   8  11      326.21      406.58    192.36 o 
 -15   9  11       95.71       41.82    142.41 o 
 -13   9  11       25.45       19.40     63.63 o 
 -11   9  11        0.30      -13.52     72.33 o 
  -9   9  11      196.72      150.48     49.69 o 
  -7   9  11       13.84        2.65     12.99 o 
  -5   9  11       38.43       76.20     43.74 o 
  -3   9  11      302.68      207.13     49.67 o 
  -1   9  11      302.99      181.75     49.16 o 
   1   9  11        1.94        5.27     10.97 o 
   3   9  11      158.54      140.21     54.13 o 
   5   9  11       87.06      111.01     88.02 o 
   7   9  11        2.81       15.41     78.52 o 
   9   9  11      127.74       99.96    188.53 o 
 -14  10  11       43.54       37.79    128.16 o 
 -12  10  11       13.77       26.38     47.59 o 
 -10  10  11      114.63      167.08     59.72 o 
  -8  10  11      358.12      397.76     52.68 o 
  -6  10  11       19.71       18.92     49.16 o 
  -4  10  11      228.42      210.20     46.09 o 
  -2  10  11      352.83      307.06     58.91 o 
   0  10  11      338.06      315.19     52.08 o 
   2  10  11      100.37       90.24     53.40 o 
   4  10  11      719.36      710.84     66.71 o 
   6  10  11      103.52      118.12     86.86 o 
   8  10  11        8.58       -6.61     72.11 o 
 -13  11  11      281.87      236.69     98.19 o 
 -11  11  11       65.25       44.30     55.97 o 
  -9  11  11      257.10      226.50     67.78 o 
  -7  11  11       61.25       47.32     55.99 o 
  -5  11  11      183.91      214.49     54.84 o 
  -3  11  11      256.13      244.66     60.35 o 
  -1  11  11      827.58      812.33     52.50 o 
   1  11  11       72.41       89.82     60.91 o 
   3  11  11      110.81      173.95     64.58 o 
   5  11  11      212.91      226.69     88.08 o 
   7  11  11      102.69       61.08    126.09 o 
 -12  12  11      126.55      188.26    102.65 o 
 -10  12  11       16.78       10.38     79.59 o 
  -8  12  11        1.25        4.38     31.03 o 
  -6  12  11       98.73       89.68     51.64 o 
  -4  12  11       12.70       41.35     58.89 o 
  -2  12  11       94.59      120.17     69.54 o 
   0  12  11       48.32       42.20     43.22 o 
   2  12  11      242.38      298.30     70.44 o 
   4  12  11        0.41        8.51     73.40 o 
   6  12  11        0.07        0.72     87.49 o 
 -11  13  11        0.94       -3.81     46.61 o 
  -9  13  11        7.06       26.65     52.94 o 
  -7  13  11       38.12       27.67     40.79 o 
  -5  13  11      115.28      105.31     64.51 o 
  -3  13  11      103.84      125.38     93.21 o 
  -1  13  11      367.97      425.24     71.12 o 
   1  13  11      125.39      108.57     88.02 o 
   3  13  11      100.04       96.29     84.14 o 
   5  13  11      103.94      190.69    219.25 o 
 -10  14  11       11.93       67.54    150.42 o 
  -8  14  11       57.26       49.69     71.77 o 
  -6  14  11        4.50       -4.86     53.78 o 
  -4  14  11        0.06       22.58     53.24 o 
  -2  14  11       13.74       10.17     31.39 o 
   0  14  11       18.48      -21.27    176.95 o 
   2  14  11        1.23       16.00     66.56 o 
   4  14  11       41.25       33.75    435.44 o 
  -7  15  11       11.43       72.16    347.79 o 
  -5  15  11      126.39      217.76    147.78 o 
  -3  15  11        5.32        0.38      3.99 o 
 -18   0  12       74.96       58.45    139.02 o 
 -16   0  12      505.43      556.51     76.70 o 
 -14   0  12     1534.48     1515.37     57.60 o 
 -12   0  12      108.75      120.56     50.47 o 
 -10   0  12     4532.72     4449.14     72.02 o 
  -8   0  12     5033.60     5136.85     69.71 o 
  -6   0  12     2881.03     3103.24     60.85 o 
  -4   0  12     4972.50     5483.37     72.65 o 
  -2   0  12    20727.26    21280.50    632.82 o 
   0   0  12     1064.10     1110.59     62.97 o 
   2   0  12     4205.43     4489.64    111.10 o 
   4   0  12     5976.09     6016.07    127.81 o 
   6   0  12     1490.43     1472.35     64.83 o 
   8   0  12      983.99      934.79    114.46 o 
  10   0  12     3275.95     3628.51    163.57 o 
  12   0  12     1124.92     1174.72    219.98 o 
 -17   1  12       13.49       10.60     90.48 o 
 -15   1  12       32.09       12.98     14.24 o 
 -13   1  12       73.19       61.77     41.36 o 
 -11   1  12       93.95       77.23     35.39 o 
  -9   1  12      226.89      207.41     29.51 o 
  -7   1  12       36.53       23.46     20.29 o 
  -5   1  12      635.41      539.58     34.79 o 
  -3   1  12       63.23       58.32     14.29 o 
  -1   1  12      166.15      170.10     37.93 o 
   1   1  12        2.20        6.33     28.57 o 
   3   1  12      109.80      111.47     41.43 o 
   5   1  12      484.18      426.91     37.30 o 
   7   1  12      450.28      306.44     50.95 o 
   9   1  12       21.98       25.06     44.15 o 
  11   1  12      190.48      187.62    140.72 o 
 -18   2  12      198.81      196.51    104.12 o 
 -16   2  12      194.32      187.92     63.35 o 
 -14   2  12      610.29      598.67     56.74 o 
 -12   2  12      533.01      600.72     42.71 o 
 -10   2  12     1230.27     1187.83     36.97 o 
  -8   2  12     1695.21     1764.98     39.64 o 
  -6   2  12     4077.25     4430.63     52.63 o 
  -4   2  12     3738.28     4248.57     45.20 o 
  -2   2  12     2293.81     2504.51     36.33 o 
   0   2  12     3697.48     3986.65     77.24 o 
   2   2  12     3254.65     3474.96     71.10 o 
   4   2  12      724.32      691.22     39.45 o 
   6   2  12     2271.15     2252.92     89.69 o 
   8   2  12     1529.43     1533.42     71.64 o 
  10   2  12     1342.29     1320.69    106.41 o 
 -17   3  12        2.71      -25.64     40.73 o 
 -15   3  12      132.81      125.09     58.10 o 
 -13   3  12      157.06      114.63     47.73 o 
 -11   3  12       52.05       73.91     38.77 o 
  -9   3  12       64.51       52.62     37.53 o 
  -7   3  12    10481.39    10583.94     85.67 o 
  -5   3  12      117.60      140.11     28.53 o 
  -3   3  12      760.81      754.40     23.34 o 
  -1   3  12     1308.03     1371.97     52.72 o 
   1   3  12      964.82     1218.86     54.96 o 
   3   3  12       67.55       16.73     18.26 o 
   5   3  12     5475.06     5128.40     73.85 o 
   7   3  12      916.59      877.83     65.86 o 
   9   3  12      788.96      740.37     82.13 o 
  11   3  12      472.84      406.89    189.90 o 
 -16   4  12        4.26       -0.28     34.10 o 
 -14   4  12        2.30       13.42     44.74 o 
 -12   4  12      395.52      404.75     48.94 o 
 -10   4  12      164.37      183.57     37.04 o 
  -8   4  12      100.20       69.38     40.56 o 
  -6   4  12     1648.76     1702.76     47.49 o 
  -4   4  12      500.32      469.45     28.91 o 
  -2   4  12       32.83       59.85     42.77 o 
   0   4  12       23.95       61.05     53.90 o 
   2   4  12      305.92      365.38     40.46 o 
   4   4  12      574.04      469.29     44.06 o 
   6   4  12      241.43      161.07     60.56 o 
   8   4  12      650.30      537.05     76.24 o 
  10   4  12      461.04      455.13    123.22 o 
 -17   5  12        4.06       16.05    129.59 o 
 -15   5  12      147.26      121.44     86.22 o 
 -13   5  12      181.63      229.73     63.17 o 
 -11   5  12      365.89      373.14     53.01 o 
  -9   5  12     1164.33     1190.21     35.75 o 
  -7   5  12     1357.48     1278.08     35.74 o 
  -5   5  12     2666.17     2603.01     40.22 o 
  -3   5  12     2960.95     3023.12     48.00 o 
  -1   5  12      278.71      276.81     42.11 o 
   1   5  12     1557.40     1655.01     47.78 o 
   3   5  12     1169.21     1302.34     45.37 o 
   5   5  12     1296.64     1505.41     60.76 o 
   7   5  12     1524.26     1575.33     60.11 o 
   9   5  12     1135.96     1181.31    119.43 o 
 -16   6  12        0.63      -31.73     76.86 o 
 -14   6  12      143.51      150.88     98.45 o 
 -12   6  12      790.38      628.04     65.68 o 
 -10   6  12       27.69       73.76     56.98 o 
  -8   6  12       10.77       30.99     34.91 o 
  -6   6  12        5.82        0.35      5.17 o 
  -4   6  12       62.15       63.20     33.07 o 
  -2   6  12      194.09      158.22     43.59 o 
   0   6  12        0.13       10.34     53.39 o 
   2   6  12      263.57      210.93     49.01 o 
   4   6  12        1.71       -0.43      2.20 o 
   6   6  12       55.21       74.92     56.66 o 
   8   6  12      209.14      188.39    111.34 o 
  10   6  12      245.02      266.29    198.95 o 
 -15   7  12      172.20      177.63    102.64 o 
 -13   7  12       43.41       38.11     64.52 o 
 -11   7  12      741.52      768.69     76.68 o 
  -9   7  12      344.17      284.14     42.81 o 
  -7   7  12     1416.41     1468.02     36.82 o 
  -5   7  12     1478.06     1540.09     41.47 o 
  -3   7  12     1306.93     1393.94     68.26 o 
  -1   7  12      775.37      798.13     40.03 o 
   1   7  12     1539.35     1597.55     68.99 o 
   3   7  12      525.91      616.72     60.18 o 
   5   7  12      455.72      507.55     72.33 o 
   7   7  12      533.18      644.50     79.92 o 
   9   7  12     1319.83     1520.52    126.87 o 
 -14   8  12       78.69        7.75     34.01 o 
 -12   8  12       16.10       18.25     50.87 o 
 -10   8  12      226.62      135.56     80.54 o 
  -8   8  12       21.39       22.54     32.99 o 
  -6   8  12       76.63       57.62     54.85 o 
  -4   8  12      115.60      115.63     44.96 o 
  -2   8  12       56.74       75.27     57.43 o 
   0   8  12      145.17      142.07     55.86 o 
   2   8  12       94.35      101.17     67.08 o 
   4   8  12      111.38      102.50     70.15 o 
   6   8  12        7.56       50.26     81.71 o 
   8   8  12      109.84      108.63    114.11 o 
 -15   9  12        1.26      -22.25    126.92 o 
 -13   9  12       48.50      131.82     87.16 o 
 -11   9  12      182.16      171.09     66.17 o 
  -9   9  12      331.68      304.95     55.91 o 
  -7   9  12        0.68        1.19     14.51 o 
  -5   9  12      454.33      505.89     45.61 o 
  -3   9  12      483.73      509.20     59.33 o 
  -1   9  12      368.22      351.44     59.77 o 
   1   9  12      307.95      295.72     56.72 o 
   3   9  12       68.15       83.22     74.70 o 
   5   9  12      378.70      413.01     82.47 o 
   7   9  12      127.97      146.75     93.66 o 
 -14  10  12        1.15       26.14     70.96 o 
 -12  10  12       35.07       20.80     53.91 o 
 -10  10  12       80.35       77.13     62.27 o 
  -8  10  12      215.35      223.54     59.31 o 
  -6  10  12       72.68       70.02     53.26 o 
  -4  10  12      304.28      259.10     66.95 o 
  -2  10  12      131.85      114.74     66.08 o 
   0  10  12       14.97       39.92     36.62 o 
   2  10  12       37.78       49.90     53.95 o 
   4  10  12      231.69      169.97     94.77 o 
   6  10  12      179.92      157.74    101.06 o 
 -13  11  12        7.24       -2.46     23.39 o 
 -11  11  12       22.38       73.09     83.62 o 
  -9  11  12        1.46        1.78     12.73 o 
  -7  11  12       32.98       64.69     67.39 o 
  -5  11  12       57.00       73.47     69.83 o 
  -3  11  12      277.65      241.63     74.16 o 
  -1  11  12        2.61       13.17     23.15 o 
   1  11  12       80.66       69.23     74.90 o 
   3  11  12       61.39       71.74     72.54 o 
   5  11  12       11.00       -1.44     78.71 o 
   7  11  12        1.51      -48.19    212.36 o 
 -12  12  12       19.52       11.39    124.58 o 
 -10  12  12      271.46      300.62     85.26 o 
  -8  12  12      154.74      153.09     68.22 o 
  -6  12  12      347.16      278.91     68.66 o 
  -4  12  12      411.03      289.01     82.95 o 
  -2  12  12        9.09       33.74     57.90 o 
   0  12  12      138.15      123.83     78.69 o 
   2  12  12      120.54      141.15     71.77 o 
   4  12  12       66.89       81.09    138.53 o 
 -11  13  12       19.22      -43.69   1186.25 o 
  -9  13  12       12.68        7.27     96.91 o 
  -7  13  12       21.27       76.36     89.19 o 
  -5  13  12        3.17       21.06     70.10 o 
  -3  13  12       54.10       41.51     85.57 o 
  -1  13  12       94.27      134.89     77.66 o 
   1  13  12       35.79       -3.92     91.70 o 
   3  13  12       17.61      -47.18    129.03 o 
  -8  14  12       57.70       58.61     90.19 o 
  -6  14  12      470.50      497.84    109.76 o 
  -4  14  12       34.11        3.19     44.71 o 
  -2  14  12      109.59      125.94    112.29 o 
   2  14  12        2.76       28.12    137.12 o 
  -5  15  12      184.64      191.44    231.53 o 
 -17   1  13      374.54      361.00     75.10 o 
 -15   1  13      332.00      310.07     53.49 o 
 -13   1  13        9.43       -7.43     46.48 o 
 -11   1  13      665.89      703.53     37.62 o 
  -9   1  13      752.66      851.04     32.09 o 
  -7   1  13        3.71       11.57     33.82 o 
  -5   1  13      532.43      443.32     25.22 o 
  -3   1  13     1706.05     1507.23     56.93 o 
  -1   1  13       95.94      112.09     36.60 o 
   1   1  13      853.37      866.13     47.33 o 
   3   1  13     1434.21     1519.45     63.67 o 
   5   1  13     1458.97     1538.31     76.49 o 
   7   1  13     1275.29     1250.99     71.61 o 
   9   1  13     1443.14     1419.03    168.17 o 
  11   1  13      903.11      981.18    149.75 o 
 -18   2  13        7.54      -37.09    273.25 o 
 -16   2  13       66.52      109.87     65.95 o 
 -14   2  13       28.33        5.31     12.75 o 
 -12   2  13      798.88      758.82     45.70 o 
 -10   2  13      548.77      496.51     39.67 o 
  -8   2  13     2811.03     2967.47     88.99 o 
  -6   2  13       67.41       66.58     29.87 o 
  -4   2  13     1382.80     1380.69     36.33 o 
  -2   2  13      933.27      825.21     46.98 o 
   0   2  13     1899.39     1802.27     58.43 o 
   2   2  13     1342.74     1132.75     99.99 o 
   4   2  13     2227.79     2138.92     50.88 o 
   6   2  13      786.42      843.31     80.21 o 
   8   2  13      307.93      386.56     81.80 o 
  10   2  13      280.67      270.30    127.01 o 
 -17   3  13        1.02       27.68    112.50 o 
 -15   3  13      163.47      170.00     70.88 o 
 -13   3  13      562.37      519.46     53.86 o 
 -11   3  13      702.09      747.28     45.06 o 
  -9   3  13      683.58      701.08     39.36 o 
  -7   3  13     1598.80     1660.67     38.72 o 
  -5   3  13     1342.35     1313.83     31.26 o 
  -3   3  13     1082.77     1063.41     25.61 o 
  -1   3  13     1552.48     1403.81     54.38 o 
   1   3  13     1249.09     1231.64     71.01 o 
   3   3  13     3460.76     3592.06     64.79 o 
   5   3  13      356.48      505.81     75.76 o 
   7   3  13     1507.93     1572.86    100.17 o 
   9   3  13      997.78      975.55    111.69 o 
 -16   4  13      277.68      345.10     86.94 o 
 -14   4  13      149.17      143.04     58.94 o 
 -12   4  13      682.23      774.01     47.98 o 
 -10   4  13      748.13      727.60     50.87 o 
  -8   4  13     2573.37     2766.63     60.88 o 
  -6   4  13      310.01      359.19     31.11 o 
  -4   4  13      428.92      439.33     28.73 o 
  -2   4  13     1061.10     1057.17     33.89 o 
   0   4  13     1694.59     1615.67     90.85 o 
   2   4  13     1592.83     1494.95     46.80 o 
   4   4  13     2359.20     2275.46     92.38 o 
   6   4  13     1209.16     1372.36     68.57 o 
   8   4  13      547.25      629.26     87.90 o 
 -17   5  13        5.14       39.34    185.56 o 
 -15   5  13        2.89       16.02    119.10 o 
 -13   5  13      824.40      808.32     66.43 o 
 -11   5  13      147.72      152.98     58.26 o 
  -9   5  13      679.57      599.71     47.50 o 
  -7   5  13     1147.67     1149.24     36.37 o 
  -5   5  13      774.19      826.01     34.72 o 
  -3   5  13        4.65        4.85     26.69 o 
  -1   5  13     2265.52     2319.64     69.32 o 
   1   5  13      385.38      216.74     46.92 o 
   3   5  13      424.81      418.24     51.22 o 
   5   5  13      612.31      580.30     67.84 o 
   7   5  13      302.43      343.25    100.75 o 
   9   5  13       16.70       55.05    115.19 o 
 -16   6  13       40.80       22.60    355.93 o 
 -14   6  13       53.20       81.67    108.93 o 
 -12   6  13     1302.60     1291.89     65.19 o 
 -10   6  13      125.13      204.85     59.84 o 
  -8   6  13      299.13      297.92     42.85 o 
  -6   6  13      657.64      740.61     35.01 o 
  -4   6  13      504.15      594.15     38.88 o 
  -2   6  13      139.09       59.84     50.40 o 
   0   6  13     2096.84     2121.26     57.21 o 
   2   6  13      680.68      621.29     53.68 o 
   4   6  13      445.79      383.36     64.94 o 
   6   6  13     1025.59     1022.77     74.91 o 
   8   6  13      812.63      695.56    126.18 o 
  10   6  13      129.91       74.30    238.34 o 
 -15   7  13        0.02      -10.40     55.03 o 
 -13   7  13        5.62       36.03    118.02 o 
 -11   7  13        2.15      -11.73     51.48 o 
  -9   7  13       54.86       43.45     37.32 o 
  -7   7  13        0.28        6.16     21.12 o 
  -5   7  13       74.61       59.17     45.99 o 
  -3   7  13      271.75      191.81     47.87 o 
  -1   7  13      102.06      124.33     54.94 o 
   1   7  13      162.30      110.69     82.59 o 
   3   7  13       81.70       57.13     58.18 o 
   5   7  13       11.09       32.04     95.50 o 
   7   7  13        7.79       10.34     89.62 o 
   9   7  13      607.26      574.40    233.52 o 
 -14   8  13      184.17      245.29    110.97 o 
 -12   8  13      163.54      156.63     77.77 o 
 -10   8  13      169.07      193.10     70.13 o 
  -8   8  13      527.01      548.75     50.87 o 
  -6   8  13      183.20      160.71     55.82 o 
  -4   8  13      280.46      233.34     68.57 o 
  -2   8  13      640.88      684.95     55.00 o 
   0   8  13      216.82      236.75     80.07 o 
   2   8  13      124.22      102.93     65.77 o 
   4   8  13     1054.52     1056.70     77.01 o 
   6   8  13      236.03      232.99     84.10 o 
   8   8  13      480.79      398.27    210.84 o 
 -13   9  13       59.18      116.17    109.79 o 
 -11   9  13       65.19       79.04     78.38 o 
  -9   9  13      422.55      423.12     67.32 o 
  -7   9  13      127.10      144.74     62.83 o 
  -5   9  13      164.45      148.75     52.53 o 
  -3   9  13      370.15      293.10     60.36 o 
  -1   9  13      390.37      346.71     66.01 o 
   1   9  13      142.38      104.05     72.21 o 
   3   9  13      508.83      483.08     81.14 o 
   5   9  13      233.65      314.64     94.61 o 
   7   9  13      139.12      182.46    143.46 o 
 -12  10  13       60.67       78.61     99.39 o 
 -10  10  13       68.50      108.57     89.19 o 
  -8  10  13      405.72      421.55     64.49 o 
  -6  10  13      116.29      101.15     66.82 o 
  -4  10  13      401.08      334.28     65.38 o 
  -2  10  13      446.75      416.30     71.58 o 
   0  10  13      150.37      128.28     67.39 o 
   2  10  13       24.56       66.32     81.62 o 
   4  10  13      472.63      508.61     90.58 o 
   6  10  13       91.79      126.28    160.03 o 
 -13  11  13       12.41       -0.85      9.91 o 
 -11  11  13      273.26      267.85     96.73 o 
  -9  11  13      115.90      102.67     78.76 o 
  -7  11  13       56.24       22.56     27.67 o 
  -5  11  13      150.10      205.42     78.41 o 
  -3  11  13       14.26       10.64     81.31 o 
  -1  11  13      378.03      328.96     68.48 o 
   1  11  13       42.93       98.05     72.86 o 
   3  11  13      253.64      325.07     92.98 o 
   5  11  13      142.42      221.44    171.44 o 
 -12  12  13       65.72       41.27    214.72 o 
 -10  12  13        4.78       -0.32     43.67 o 
  -8  12  13        3.10        8.32     17.51 o 
  -6  12  13       29.32       79.13     88.70 o 
  -4  12  13      522.02      434.33     83.22 o 
  -2  12  13      209.14      183.86     79.07 o 
   0  12  13      140.18      126.77     77.90 o 
   2  12  13       53.77       77.93     82.92 o 
  -9  13  13       42.43      115.33    120.65 o 
  -7  13  13       31.97        8.72     30.49 o 
  -5  13  13        9.21       29.41    121.46 o 
  -3  13  13       83.18       84.75    110.83 o 
  -1  13  13       95.03       87.95     97.12 o 
   1  13  13       41.03       21.72    209.52 o 
  -6  14  13       73.37       97.53    225.02 o 
  -4  14  13        3.24      -10.46    196.15 o 
 -18   0  14      176.05      176.67    215.83 o 
 -16   0  14      245.54      361.46     87.21 o 
 -14   0  14       18.99       55.58     75.44 o 
 -12   0  14     1112.34     1066.14     61.47 o 
 -10   0  14      487.95      425.81     48.77 o 
  -8   0  14     1224.86     1373.89     40.80 o 
  -6   0  14     1452.62     1434.19     49.73 o 
  -4   0  14     2408.98     2750.40     53.46 o 
  -2   0  14     1596.67     1651.82     87.20 o 
   0   0  14     1198.29     1305.17     76.42 o 
   2   0  14     1636.35     1776.48     84.10 o 
   4   0  14     1651.61     1709.02     64.89 o 
   6   0  14     1311.43     1262.09     85.96 o 
   8   0  14      175.60      130.97    185.55 o 
  10   0  14     1097.00     1237.71    202.34 o 
 -17   1  14       47.65        6.10     19.06 o 
 -15   1  14        0.31       -4.19     58.44 o 
 -13   1  14      448.60      375.11     50.67 o 
 -11   1  14        1.62       11.73     31.29 o 
  -9   1  14        4.31        5.86     23.95 o 
  -7   1  14        4.69        3.14     46.36 o 
  -5   1  14        4.93       18.65     29.71 o 
  -3   1  14       60.12       51.22     88.76 o 
  -1   1  14       50.23       39.46     53.33 o 
   1   1  14       63.19       65.50     53.63 o 
   3   1  14      240.67      240.47     49.57 o 
   5   1  14        1.56       21.43    100.53 o 
   7   1  14       27.44       -5.81     35.11 o 
   9   1  14       91.43       64.69    191.24 o 
 -18   2  14      455.94      437.16    203.76 o 
 -16   2  14      104.14      136.03     67.85 o 
 -14   2  14      220.46      232.86     53.54 o 
 -12   2  14      336.48      388.90     50.87 o 
 -10   2  14     1385.90     1415.32     43.51 o 
  -8   2  14      119.15      122.11     36.27 o 
  -6   2  14     1861.12     2074.61     39.02 o 
  -4   2  14      898.32     1010.30     51.60 o 
  -2   2  14     1399.06     1494.14     59.30 o 
   0   2  14     1083.84     1141.37     55.68 o 
   2   2  14     2015.06     2107.54    113.64 o 
   4   2  14      666.65      741.90     60.31 o 
   6   2  14      976.90      891.72     93.76 o 
   8   2  14      870.04      793.79    112.38 o 
  10   2  14      435.97      451.28    213.10 o 
 -17   3  14      354.57      265.71     81.71 o 
 -15   3  14      276.61      275.23     73.10 o 
 -13   3  14      207.79      178.34     59.39 o 
 -11   3  14      258.15      263.77     47.37 o 
  -9   3  14      168.43      166.81     42.94 o 
  -7   3  14       25.48        3.31     13.99 o 
  -5   3  14       89.63       72.94     32.22 o 
  -3   3  14      390.42      367.47     56.77 o 
  -1   3  14      630.99      703.30     57.85 o 
   1   3  14     1645.77     1795.76     61.88 o 
   3   3  14        1.74        4.01     28.10 o 
   5   3  14     1042.53      993.71     75.81 o 
   7   3  14      214.87      184.62     84.90 o 
   9   3  14      156.51       75.38    164.07 o 
 -16   4  14       84.81       77.17     85.40 o 
 -14   4  14      826.70      832.95     69.62 o 
 -12   4  14       32.64       55.48     73.03 o 
 -10   4  14      369.69      386.95     57.05 o 
  -8   4  14       22.34        6.01     38.77 o 
  -6   4  14      372.06      351.66     35.85 o 
  -4   4  14      305.25      348.17     32.27 o 
  -2   4  14      251.56      333.23     58.35 o 
   0   4  14      313.64      382.64     58.65 o 
   2   4  14     2296.16     2447.00     60.14 o 
   4   4  14       14.31      -15.05     55.25 o 
   6   4  14      515.41      477.52    106.23 o 
   8   4  14      469.01      422.63    122.44 o 
 -15   5  14       12.09       -6.69     77.06 o 
 -13   5  14     1937.56     2032.15     70.94 o 
 -11   5  14        1.04        6.65     59.30 o 
  -9   5  14        6.96       10.10     27.06 o 
  -7   5  14      982.89      917.41     39.78 o 
  -5   5  14      511.68      503.41     39.59 o 
  -3   5  14       42.54       49.40     53.14 o 
  -1   5  14     3274.41     3587.84     87.28 o 
   1   5  14      935.73      977.26     56.00 o 
   3   5  14      608.45      586.93     80.54 o 
   5   5  14      723.98      727.13     77.66 o 
   7   5  14      261.65      192.53    125.00 o 
   9   5  14      432.24      422.33    212.92 o 
 -16   6  14        0.08      -19.41     59.08 o 
 -14   6  14      298.51      265.28    103.75 o 
 -12   6  14       87.37       60.53     77.67 o 
 -10   6  14       41.88       56.69     72.97 o 
  -8   6  14       21.35        3.82     22.24 o 
  -6   6  14        4.95        7.15     36.85 o 
  -4   6  14      976.92      904.95     39.99 o 
  -2   6  14     2317.87     2117.57     72.79 o 
   0   6  14      133.90       72.61     50.09 o 
   2   6  14        0.26       -3.74     35.66 o 
   4   6  14      216.66      131.33     81.09 o 
   6   6  14      126.44       80.56     81.62 o 
   8   6  14      211.55      305.69    234.62 o 
 -15   7  14      262.79      293.00    124.60 o 
 -13   7  14       16.59       57.04    110.36 o 
 -11   7  14      262.27      243.24     65.40 o 
  -9   7  14      431.45      377.38     53.30 o 
  -7   7  14      344.69      312.61     42.17 o 
  -5   7  14      347.29      338.68     45.76 o 
  -3   7  14     1494.31     1642.69     97.64 o 
  -1   7  14      587.95      554.50     64.11 o 
   1   7  14     1199.73     1281.60     61.84 o 
   3   7  14      642.19      641.75     73.72 o 
   5   7  14      488.92      547.77     93.60 o 
   7   7  14      497.81      420.14    203.45 o 
 -14   8  14       16.89       51.92    145.51 o 
 -12   8  14        4.50       -8.76     45.35 o 
 -10   8  14       25.87       20.09     84.96 o 
  -8   8  14      232.87      232.55     56.08 o 
  -6   8  14        3.69      -25.58     44.20 o 
  -4   8  14       11.33       26.46     27.28 o 
  -2   8  14      315.63      354.25     64.61 o 
   0   8  14        1.80       77.63     80.02 o 
   2   8  14       87.71      125.45     76.26 o 
   4   8  14       82.14      161.30     88.47 o 
   6   8  14       38.22       43.31     75.59 o 
 -13   9  14       16.79       -1.43     12.16 o 
 -11   9  14       57.26       78.76     84.06 o 
  -9   9  14      662.03      584.84     74.39 o 
  -7   9  14       16.38        7.36     53.79 o 
  -5   9  14      594.99      636.67     64.33 o 
  -3   9  14      364.93      395.96     71.08 o 
  -1   9  14      172.16      219.86     74.65 o 
   1   9  14       12.39       -0.02      4.31 o 
   3   9  14     1419.29     1635.20     89.46 o 
   5   9  14       53.88       71.49    171.15 o 
 -14  10  14       66.09       58.21    210.55 o 
 -12  10  14       59.25       87.38     88.99 o 
 -10  10  14      290.10      289.30     84.78 o 
  -8  10  14       21.35        0.99     82.29 o 
  -6  10  14       99.47      101.16     73.92 o 
  -4  10  14      194.93      244.29     72.03 o 
  -2  10  14      126.67      168.10     71.20 o 
   0  10  14      120.70      153.21     74.44 o 
   2  10  14      360.08      340.85     97.11 o 
   4  10  14      158.30      165.39    101.18 o 
   6  10  14       80.51      108.68    152.79 o 
 -11  11  14       17.08       15.43     70.01 o 
  -9  11  14       57.20       70.97     88.57 o 
  -7  11  14       10.86       66.35     62.59 o 
  -5  11  14        5.19        9.08     40.96 o 
  -3  11  14       27.18       83.98    103.62 o 
  -1  11  14        0.11       -0.29     34.77 o 
   1  11  14       24.78       22.37     69.53 o 
   3  11  14        7.98       34.07     67.11 o 
 -10  12  14      103.80       98.58    120.50 o 
  -8  12  14       56.17       54.86    153.79 o 
  -6  12  14       69.46        8.87     24.52 o 
  -4  12  14        6.73       18.59    111.76 o 
  -2  12  14      991.25     1051.30    102.35 o 
   0  12  14       39.68       57.41     84.14 o 
   2  12  14      182.44      113.70    228.92 o 
  -7  13  14        0.04       62.21    124.58 o 
  -5  13  14       37.68       70.52    118.21 o 
  -3  13  14      223.32      252.69    187.34 o 
  -1  13  14        0.01      -12.84     59.12 o 
 -17   1  15       71.07      131.02     89.52 o 
 -15   1  15      299.04      254.33     63.82 o 
 -13   1  15      178.80      212.36     57.05 o 
 -11   1  15      506.41      529.79     43.94 o 
  -9   1  15      884.54      970.57     39.80 o 
  -7   1  15      428.77      434.64     33.03 o 
  -5   1  15      395.04      424.47     67.90 o 
  -3   1  15     1861.64     1805.47     66.80 o 
  -1   1  15      436.06      473.35     57.59 o 
   1   1  15      611.80      572.56     65.22 o 
   3   1  15     1927.45     1877.64     56.46 o 
   5   1  15      924.17      774.23     87.20 o 
   7   1  15      282.69      219.94    109.91 o 
   9   1  15     1214.66     1225.78    204.47 o 
 -16   2  15       79.24       27.77     25.28 o 
 -14   2  15        3.31       20.06     34.02 o 
 -12   2  15       29.16       40.52     34.90 o 
 -10   2  15       49.29       75.85     47.83 o 
  -8   2  15       39.63       49.17     40.59 o 
  -6   2  15      445.45      444.77     63.27 o 
  -4   2  15     1114.32     1008.68     59.02 o 
  -2   2  15      381.32      299.01     48.81 o 
   0   2  15      676.36      528.28     60.41 o 
   2   2  15        8.85       -1.96     17.64 o 
   4   2  15      331.50      354.83     64.80 o 
   6   2  15       11.03       -5.74     98.79 o 
   8   2  15      133.16      102.38    156.67 o 
 -17   3  15       50.36       75.12     97.52 o 
 -15   3  15       59.15       96.34     85.28 o 
 -13   3  15       65.46      100.77     77.26 o 
 -11   3  15      302.41      313.24     54.06 o 
  -9   3  15       23.44       26.05     43.54 o 
  -7   3  15      996.53      999.05     50.06 o 
  -5   3  15      513.50      486.09     55.04 o 
  -3   3  15      359.06      353.15     67.36 o 
  -1   3  15      482.72      402.59     59.67 o 
   1   3  15     1820.56     1852.24     83.51 o 
   3   3  15        1.64       27.24     83.09 o 
   5   3  15      520.07      470.16    101.96 o 
   7   3  15      558.14      551.91     93.64 o 
 -16   4  15       38.10      117.99    109.19 o 
 -14   4  15      604.61      614.28     86.13 o 
 -12   4  15       15.00       20.58     31.36 o 
 -10   4  15      156.52       72.99     59.17 o 
  -8   4  15     2714.02     2840.68     89.29 o 
  -6   4  15      189.16      240.11     48.75 o 
  -4   4  15      756.84      706.55     65.75 o 
  -2   4  15     1921.04     1841.70     69.17 o 
   0   4  15     1368.50     1317.86     67.17 o 
   2   4  15       65.79       58.89     60.70 o 
   4   4  15     1004.08     1005.32     88.48 o 
   6   4  15      297.96      311.76     89.59 o 
   8   4  15      336.22      444.96    213.68 o 
 -15   5  15      204.13      226.89    100.21 o 
 -13   5  15      239.29      196.22     78.34 o 
 -11   5  15      142.08      144.29     72.74 o 
  -9   5  15       87.92       44.86     54.30 o 
  -7   5  15      166.03      169.05     51.47 o 
  -5   5  15       95.38      108.52     69.42 o 
  -3   5  15      552.59      516.46     72.90 o 
  -1   5  15      147.80      128.33     65.83 o 
   1   5  15      279.75      260.57     59.05 o 
   3   5  15        2.16        6.26     18.96 o 
   5   5  15       31.19       50.94     90.93 o 
   7   5  15      119.63      190.97    203.88 o 
 -16   6  15      181.83      184.17    125.60 o 
 -14   6  15      215.64      166.47    107.89 o 
 -12   6  15       42.92       85.19     65.70 o 
 -10   6  15      186.61      232.20     66.01 o 
  -8   6  15      363.06      434.70     51.32 o 
  -6   6  15      608.36      661.61     48.22 o 
  -4   6  15      580.02      608.20     71.62 o 
  -2   6  15      545.55      563.52     70.41 o 
   0   6  15      714.69      684.01     65.43 o 
   2   6  15      346.27      330.03     84.28 o 
   4   6  15      328.20      304.77     85.93 o 
   6   6  15      338.53      353.36    118.26 o 
 -15   7  15        4.50        0.65      6.10 o 
 -13   7  15        7.06       -1.03     60.11 o 
 -11   7  15       14.08       -1.24     19.15 o 
  -9   7  15       31.09        8.39     15.82 o 
  -7   7  15        9.78        3.40     39.94 o 
  -5   7  15       88.81       73.79     78.44 o 
  -3   7  15      246.07      205.04     86.27 o 
  -1   7  15        0.22       22.59    159.78 o 
   1   7  15       33.96       12.62     31.00 o 
   3   7  15        2.14       11.66     37.05 o 
   5   7  15        3.31       47.18    188.05 o 
 -14   8  15        5.08       33.76    118.57 o 
 -12   8  15      331.18      351.05     91.67 o 
 -10   8  15      274.92      287.20     77.81 o 
  -8   8  15        3.59       39.17    109.16 o 
  -6   8  15      310.99      328.32     49.90 o 
  -4   8  15      492.81      524.77     85.51 o 
  -2   8  15       17.96       26.61     69.94 o 
   0   8  15      282.20      283.87    100.59 o 
   2   8  15      522.91      535.41     87.33 o 
   4   8  15      148.25      165.04    123.18 o 
 -13   9  15        1.16      -10.51     42.34 o 
 -11   9  15       21.28       31.46    134.83 o 
  -9   9  15        8.22       35.83     86.71 o 
  -7   9  15       30.48       34.57     88.29 o 
  -5   9  15       78.53       37.49     53.57 o 
  -3   9  15      166.95       43.17     73.10 o 
  -1   9  15       93.83       89.89    109.71 o 
   1   9  15       38.47       24.80     58.25 o 
   3   9  15      112.07       80.30     89.14 o 
   5   9  15       53.35      137.53    193.05 o 
 -12  10  15       68.83       79.82    100.80 o 
 -10  10  15      135.12      163.29    112.12 o 
  -8  10  15        2.59        9.25     66.29 o 
  -6  10  15       32.38       59.20     87.86 o 
  -4  10  15      214.18      210.21     80.64 o 
  -2  10  15       34.92       33.49     69.64 o 
   0  10  15       81.73      112.65     93.22 o 
   2  10  15      265.49      321.12    114.28 o 
   4  10  15      122.23      128.06    185.84 o 
 -11  11  15       48.33       66.69    124.75 o 
  -9  11  15       16.37       17.43     77.81 o 
  -7  11  15       62.78       55.99    121.88 o 
  -5  11  15       93.02      100.67     96.52 o 
  -3  11  15      508.08      431.45     93.69 o 
  -1  11  15        0.60      -15.09     57.65 o 
   1  11  15      225.21      195.91    129.38 o 
  -8  12  15       11.39       60.20     87.53 o 
  -6  12  15        0.47      -13.27    127.32 o 
  -4  12  15       32.91       68.44    201.78 o 
  -2  12  15       12.08       22.08    137.95 o 
   0  12  15       60.40       36.12    130.27 o 
  -5  13  15       34.73      131.64    195.10 o 
 -16   0  16      178.93      128.17    121.04 o 
 -14   0  16      107.99      163.05     85.08 o 
 -12   0  16      630.51      644.38     68.46 o 
 -10   0  16      759.67      823.79     71.24 o 
  -8   0  16      803.37      771.51     61.68 o 
  -6   0  16      631.89      719.78    100.17 o 
  -4   0  16     3455.71     3553.40    130.50 o 
  -2   0  16      588.20      685.51     87.60 o 
   0   0  16     2037.73     2168.82    103.70 o 
   2   0  16     2333.37     2251.68    104.23 o 
   4   0  16     1371.11     1492.62    128.54 o 
   6   0  16      289.19      360.35    143.85 o 
 -17   1  16        5.82       31.80    202.83 o 
 -15   1  16       38.36       58.49     69.74 o 
 -13   1  16       78.85       22.59     73.01 o 
 -11   1  16        3.01       13.47     39.51 o 
  -9   1  16       58.38       29.45     37.54 o 
  -7   1  16        6.86       31.51     60.55 o 
  -5   1  16      506.21      444.01     66.38 o 
  -3   1  16      350.91      229.07     63.11 o 
  -1   1  16       35.06       77.78     73.30 o 
   1   1  16        3.63       -8.34     25.11 o 
   3   1  16        8.75      -14.55     80.93 o 
   5   1  16       12.61       46.70    300.15 o 
   7   1  16      122.09      179.77    133.25 o 
 -16   2  16      185.21      158.64     82.01 o 
 -14   2  16        8.38       58.33     83.94 o 
 -12   2  16      206.53      191.74     53.99 o 
 -10   2  16     1364.00     1329.52     54.08 o 
  -8   2  16       18.86       76.12     94.41 o 
  -6   2  16      773.55      802.68     65.49 o 
  -4   2  16     1281.57     1357.10     71.23 o 
  -2   2  16      579.97      653.81     65.26 o 
   0   2  16      325.12      323.81     75.32 o 
   2   2  16     1653.51     1760.39     64.08 o 
   4   2  16      295.13      333.10    142.95 o 
   6   2  16      573.49      615.48    101.20 o 
   8   2  16      539.26      563.47    227.26 o 
 -17   3  16       59.99       56.82    407.34 o 
 -15   3  16       17.73        4.88     14.92 o 
 -13   3  16       62.29       56.30     70.02 o 
 -11   3  16       22.98       30.41     58.61 o 
  -9   3  16      996.36      927.80     73.08 o 
  -7   3  16      100.01      125.02     67.73 o 
  -5   3  16      344.86      258.30     70.99 o 
  -3   3  16      222.61      245.09     63.07 o 
  -1   3  16       85.10      101.51     84.28 o 
   1   3  16      193.11      114.98     76.07 o 
   3   3  16     1197.48     1024.50     92.33 o 
   5   3  16      274.34      283.12    102.69 o 
   7   3  16      301.88      266.55    200.62 o 
 -16   4  16        1.91       23.29     44.14 o 
 -14   4  16       42.94       82.01    124.70 o 
 -12   4  16      181.36      204.85     81.19 o 
 -10   4  16      360.86      243.87     68.55 o 
  -8   4  16     1585.96     1517.80     71.13 o 
  -6   4  16      137.70      175.94     70.90 o 
  -4   4  16      128.04       98.91     82.06 o 
  -2   4  16      144.29      145.45     75.43 o 
   0   4  16      133.27      209.64     80.24 o 
   2   4  16      140.62       57.40     84.52 o 
   4   4  16      182.39      185.77    109.84 o 
   6   4  16      270.34      201.00    100.82 o 
 -15   5  16      236.69      215.59     98.56 o 
 -13   5  16        9.42       25.81     46.80 o 
 -11   5  16        7.33       33.22     92.73 o 
  -9   5  16     1605.06     1515.37     66.57 o 
  -7   5  16      385.86      348.58     79.07 o 
  -5   5  16      753.71      832.87    115.58 o 
  -3   5  16       78.02       99.65     78.51 o 
  -1   5  16      964.92     1037.50     81.32 o 
   1   5  16      209.89      259.80     73.72 o 
   3   5  16      490.42      431.75    106.55 o 
   5   5  16      629.66      621.02    125.11 o 
   7   5  16     1361.58     1617.21    205.58 o 
 -14   6  16        4.70        3.22     50.57 o 
 -12   6  16        5.62       33.05     65.14 o 
 -10   6  16       21.27       31.05     42.75 o 
  -8   6  16       12.52       24.39    113.34 o 
  -6   6  16        7.90       10.68     86.91 o 
  -4   6  16        1.17       -2.36     22.65 o 
  -2   6  16        4.78      -13.47     51.77 o 
   0   6  16      120.94       80.99     76.84 o 
   2   6  16       28.28       16.99     62.60 o 
   4   6  16        0.11      -31.59    112.72 o 
   6   6  16      188.63      127.10    149.49 o 
 -15   7  16       51.38       58.23    247.42 o 
 -13   7  16      361.63      376.63    128.62 o 
 -11   7  16       74.69       93.06     73.57 o 
  -9   7  16      114.17      135.55     82.83 o 
  -7   7  16      339.58      276.66     87.28 o 
  -5   7  16      427.82      453.75     91.31 o 
  -3   7  16      218.75      196.20     91.17 o 
  -1   7  16      493.53      389.68     79.56 o 
   1   7  16      379.77      330.75    106.24 o 
   3   7  16      371.08      462.22    104.35 o 
 -14   8  16       29.26        0.48      4.41 o 
 -12   8  16        3.06      -39.98     69.74 o 
 -10   8  16      104.33       92.10     76.20 o 
  -8   8  16        2.98       -4.41     82.89 o 
  -6   8  16        8.10       61.01    123.00 o 
  -4   8  16       10.02       27.82     76.32 o 
  -2   8  16       17.80       23.53    113.05 o 
   0   8  16       11.28       28.73     79.25 o 
   2   8  16        3.20       21.01     93.90 o 
   4   8  16       15.01       85.13    167.51 o 
 -13   9  16       23.33      -12.65     92.84 o 
 -11   9  16       42.38       62.07    100.56 o 
  -9   9  16        0.65       18.12     42.08 o 
  -7   9  16       59.20       84.24    126.52 o 
  -5   9  16       63.64       83.01     95.91 o 
  -3   9  16       60.57       14.92     31.30 o 
  -1   9  16      125.35       66.16    116.53 o 
   1   9  16       64.59       95.91    105.30 o 
   3   9  16      158.89      159.47    184.96 o 
 -12  10  16      111.96      108.00    169.42 o 
 -10  10  16       16.21      -23.49    153.83 o 
  -8  10  16      209.09      176.04    137.74 o 
  -6  10  16       48.94       21.49     70.02 o 
  -4  10  16       73.52       87.26    107.32 o 
  -2  10  16        3.43       -9.84     70.03 o 
   0  10  16        0.36       18.75     55.37 o 
  -9  11  16        8.52        3.90    115.44 o 
  -7  11  16       10.07       -7.67     41.30 o 
  -5  11  16       56.93       83.11    130.85 o 
  -1  11  16       24.28       35.30    151.23 o 
  -4  12  16       29.70       46.71    181.19 o 
  -2  12  16       25.52       37.54    103.34 o 
 -15   1  17       26.63       83.26    100.36 o 
 -13   1  17      277.35      270.82     71.80 o 
 -11   1  17      633.87      573.73     60.04 o 
  -9   1  17        0.84       10.37     19.84 o 
  -7   1  17      503.40      510.81     79.02 o 
  -5   1  17      855.71      698.91     81.66 o 
  -3   1  17      330.31      398.15     80.86 o 
  -1   1  17      466.96      532.04     77.07 o 
   1   1  17     1071.90     1075.32     86.59 o 
   3   1  17      349.52      455.89     98.80 o 
 -16   2  17       86.24       46.75    114.18 o 
 -14   2  17      139.55      125.38     77.35 o 
 -12   2  17       10.89       52.43    104.25 o 
 -10   2  17       79.40       83.96     71.43 o 
  -8   2  17        0.27        2.54     78.75 o 
  -6   2  17       60.11       35.61     59.44 o 
  -4   2  17       17.41        6.17    105.28 o 
  -2   2  17       68.83       37.60     75.64 o 
   0   2  17       40.96        0.23     66.07 o 
   2   2  17      706.85      470.86     99.18 o 
   4   2  17       90.52       94.24    175.58 o 
   6   2  17       82.49      110.10    254.12 o 
 -15   3  17       77.15      100.03     85.89 o 
 -13   3  17       41.14       14.33     40.95 o 
 -11   3  17      121.42      146.03    106.52 o 
  -9   3  17      140.59      157.75     93.37 o 
  -7   3  17       81.54       80.51     64.18 o 
  -5   3  17       97.00       96.83     78.96 o 
  -3   3  17      234.43      240.37     75.23 o 
  -1   3  17      124.63      129.18     80.48 o 
   1   3  17      636.74      677.83     73.70 o 
   3   3  17      195.21      223.20    108.55 o 
   5   3  17      334.52      330.95    216.74 o 
 -14   4  17      271.88      337.72     99.61 o 
 -12   4  17       37.58       46.27     79.66 o 
 -10   4  17      491.50      514.97    107.16 o 
  -8   4  17       29.90       72.32     95.98 o 
  -6   4  17      349.58      410.14     84.77 o 
  -4   4  17       65.19       59.64     79.90 o 
  -2   4  17      578.94      617.96     77.94 o 
   0   4  17      554.52      404.56     90.35 o 
   2   4  17      227.08      213.76    102.73 o 
   4   4  17      741.43      787.89    163.70 o 
   6   4  17      473.06      580.25    209.27 o 
 -15   5  17      115.37      111.44    209.13 o 
 -13   5  17       16.88       23.51     90.26 o 
 -11   5  17        0.07      -21.94     43.27 o 
  -9   5  17      288.71      303.84     97.59 o 
  -7   5  17       40.39       85.47     73.57 o 
  -5   5  17      454.63      365.56     86.06 o 
  -3   5  17      584.74      649.73     92.05 o 
  -1   5  17       13.97       -6.16     44.44 o 
   1   5  17       47.56       14.18    104.42 o 
   3   5  17      118.96       84.29    138.32 o 
   5   5  17      299.55      316.79    219.05 o 
 -14   6  17      242.24      294.01    149.81 o 
 -12   6  17      127.32      170.37    104.29 o 
 -10   6  17      349.47      347.17    113.69 o 
  -8   6  17      374.91      467.10     76.93 o 
  -6   6  17      161.59      177.14     94.35 o 
  -4   6  17       77.50       79.75     87.85 o 
  -2   6  17      616.04      689.16     96.59 o 
   0   6  17      409.29      429.98    107.96 o 
   2   6  17      346.49      410.55    123.20 o 
   4   6  17      351.04      441.42    198.35 o 
 -13   7  17        4.12       27.35    204.13 o 
 -11   7  17       26.76       57.92     77.44 o 
  -9   7  17        6.88        5.35    157.59 o 
  -7   7  17       14.34       37.84     97.27 o 
  -5   7  17        5.09       15.87    124.49 o 
  -3   7  17       38.38       39.77    133.59 o 
  -1   7  17        9.45       19.04     75.79 o 
   1   7  17        4.49       44.62     98.60 o 
   3   7  17       17.62      -10.94     64.60 o 
 -10   8  17      172.40      213.25    173.28 o 
  -8   8  17       67.57      103.22    120.01 o 
  -6   8  17      134.64      166.95    116.01 o 
  -4   8  17      389.63      433.93     89.60 o 
  -2   8  17       87.70      165.71    113.69 o 
   0   8  17       69.82       67.35    123.39 o 
   2   8  17      397.82      525.40    199.54 o 
  -9   9  17        0.37      -62.31    169.98 o 
  -7   9  17        0.09      -14.67    156.77 o 
  -5   9  17       12.67       42.56    188.00 o 
  -3   9  17       41.78        5.28     53.14 o 
  -1   9  17       12.26       50.74    309.14 o 
  -6  10  17       16.07        3.56     60.66 o 
 -14   0  18        5.52       -7.53     90.38 o 
 -12   0  18       32.53        4.54     31.66 o 
 -10   0  18       15.57       -7.74    118.29 o 
  -8   0  18      194.24      151.60    111.64 o 
  -6   0  18      184.64      173.69    121.01 o 
  -4   0  18      257.71      333.01    118.64 o 
  -2   0  18      179.07      183.87    135.88 o 
   0   0  18      236.23      254.34    136.14 o 
 -15   1  18       94.83      107.94    124.73 o 
 -13   1  18        0.03      -10.62    115.63 o 
 -11   1  18      176.98      221.23    112.60 o 
  -9   1  18        6.47        7.83     77.65 o 
  -7   1  18       86.51      103.13     89.29 o 
  -5   1  18       27.17        8.66     65.15 o 
  -3   1  18       64.09       86.60     78.69 o 
  -1   1  18      118.07      124.10    102.52 o 
   1   1  18      109.32      184.52    101.60 o 
   3   1  18       37.59       37.88    140.62 o 
 -14   2  18      112.92       96.99    127.99 o 
 -12   2  18      174.94      153.44    122.74 o 
 -10   2  18        1.40        7.26     41.81 o 
  -8   2  18      322.80      339.80     96.15 o 
  -6   2  18      257.65      406.54     97.22 o 
  -4   2  18      340.35      388.81     94.38 o 
  -2   2  18      252.31      308.21     95.77 o 
   0   2  18      291.62      251.54    101.61 o 
   2   2  18      380.71      421.47    113.88 o 
   4   2  18      273.93      347.83    195.21 o 
 -15   3  18      398.93      385.05    221.10 o 
 -13   3  18      118.64      102.75     97.42 o 
 -11   3  18       30.16       79.06    148.01 o 
  -9   3  18      113.20       74.23    107.87 o 
  -7   3  18       61.17       89.82     96.30 o 
  -5   3  18      139.60      107.39     94.83 o 
  -3   3  18      360.01      380.36     90.80 o 
  -1   3  18      544.68      557.39    100.31 o 
   1   3  18      177.08      172.76    105.63 o 
   3   3  18      245.56      377.16    197.23 o 
 -12   4  18      234.96      249.36    118.31 o 
 -10   4  18      225.26      249.92    113.97 o 
  -8   4  18      127.06      191.57    111.77 o 
  -6   4  18        0.25        2.29     12.82 o 
  -4   4  18      942.70      990.34     94.56 o 
  -2   4  18        7.91       -0.17     10.56 o 
   0   4  18     1110.00     1044.80     81.63 o 
   2   4  18       10.56       -5.43    122.42 o 
   4   4  18      211.71      245.62    201.47 o 
 -11   5  18        6.92       -6.62     35.57 o 
  -9   5  18      190.82      167.31    113.69 o 
  -7   5  18      140.16      188.35    102.57 o 
  -5   5  18      165.56       97.37     69.12 o 
  -3   5  18      918.34      934.73    100.33 o 
  -1   5  18      796.30      895.39     88.15 o 
   1   5  18       17.74        2.37     33.75 o 
   3   5  18      369.65      416.32    215.86 o 
 -10   6  18       28.42       71.66    118.36 o 
  -8   6  18       33.06       83.32    116.12 o 
  -6   6  18        7.26      -26.00     73.17 o 
  -4   6  18       15.91        8.05     56.85 o 
  -2   6  18       26.84       12.36     71.00 o 
   0   6  18       46.46       15.71     68.51 o 
   2   6  18        6.06       16.30     58.56 o 
  -9   7  18       11.67       40.95    118.46 o 
  -7   7  18        0.43       27.54     82.59 o 
  -5   7  18      640.18      573.38    121.96 o 
  -3   7  18        1.34       -7.21     56.35 o 
  -1   7  18      148.77      123.94    124.06 o 
   1   7  18      386.40      312.28    216.57 o 
  -8   8  18        0.69       51.59    122.99 o 
  -6   8  18      243.81      174.41    134.46 o 
  -4   8  18       21.71        7.30     80.04 o 
  -2   8  18      100.51      174.30    189.84 o 
 -11   1  19      184.32      207.50    136.27 o 
  -9   1  19      262.60      262.78    105.92 o 
  -7   1  19      170.36      228.77    118.03 o 
  -5   1  19      460.50      411.08    101.88 o 
  -3   1  19      146.48      164.39    102.45 o 
  -1   1  19       49.00       80.81    128.08 o 
   1   1  19      569.74      648.52    181.48 o 
   3   1  19      219.65      284.24    234.94 o 
 -12   2  19        7.68       21.70    144.68 o 
 -10   2  19        6.14       20.21     65.07 o 
  -8   2  19        1.75       17.15     26.99 o 
  -6   2  19      352.22      345.63    104.77 o 
  -4   2  19        6.92       42.64    147.16 o 
  -2   2  19      121.13      145.63     98.51 o 
   0   2  19       75.43       56.71    124.44 o 
   2   2  19       46.39       46.99    379.61 o 
 -11   3  19       73.19       89.38    102.26 o 
  -9   3  19       16.73       27.32     63.68 o 
  -7   3  19       60.64      115.95    103.78 o 
  -5   3  19      256.36      279.97     98.51 o 
  -3   3  19       60.27       96.01    106.07 o 
  -1   3  19      201.39      241.39    107.97 o 
   1   3  19       69.56       41.08    226.12 o 
   3   3  19      154.52      165.03    221.64 o 
 -10   4  19      286.77      291.82    112.80 o 
  -8   4  19       32.72      117.82    145.96 o 
  -6   4  19       54.79       89.53    151.11 o 
  -4   4  19      387.32      367.96    108.63 o 
  -2   4  19      588.77      623.79    108.10 o 
   0   4  19       65.99       50.97     98.37 o 
  -9   5  19      103.12      108.71    114.72 o 
  -7   5  19        3.30       31.66    102.16 o 
  -5   5  19       21.09       10.65    151.89 o 
  -3   5  19       14.73        2.41     14.45 o 
  -1   5  19      346.93      333.52    110.99 o 
   1   5  19       88.04       96.86    210.81 o 
  -8   6  19      138.85      190.62    126.79 o 
  -6   6  19      179.51      235.36     91.68 o 
  -4   6  19      159.03      192.08    119.33 o 
  -2   6  19      375.75      347.44    129.61 o 
   0   6  19       12.22      -59.69    161.64 o 
  -7   7  19       16.68        8.70    217.60 o 
  -5   7  19        3.02        2.20     76.62 o 
  -3   7  19        1.88      -10.35    201.20 o 
  -6   8  19      366.96      315.93    229.52 o 
  -4   8  19        3.91        0.12      1.12 o 
 -10   0  20        0.38       27.51    258.21 o 
  -8   0  20      138.87      159.57    172.28 o 
  -6   0  20       18.39       63.01    183.05 o 
  -4   0  20      110.01      124.53    215.89 o 
  -2   0  20       37.33       12.79    638.16 o 
  -9   1  20        0.72       28.60    110.86 o 
  -7   1  20      180.94      113.29    120.81 o 
  -5   1  20        0.41       44.97    488.84 o 
  -3   1  20      113.23       85.73    118.88 o 
  -1   1  20        8.15       10.24    106.20 o 
   1   1  20       90.09      197.87    202.20 o 
  -8   2  20       37.57        7.08     45.83 o 
  -6   2  20      356.81      367.31    127.15 o 
  -4   2  20       14.80       34.78    263.83 o 
  -2   2  20       18.86       49.85     66.14 o 
   0   2  20      598.48      597.55    197.94 o 
  -9   3  20      134.17      167.55    135.01 o 
  -7   3  20      722.91      623.32    122.61 o 
  -5   3  20        0.23       33.60     85.96 o 
  -3   3  20      148.85      165.81    124.50 o 
  -1   3  20       71.45       61.34    205.49 o 
  -8   4  20      137.79      173.30    208.67 o 
  -6   4  20        0.13       32.48    171.47 o 
  -4   4  20      316.30      269.59    137.84 o 
  -2   4  20      106.59      113.68    132.00 o 
   0   4  20       29.84      -11.75   1022.87 o 
  -7   5  20       62.04       34.04    171.00 o 
  -5   5  20       57.32      103.35    196.02 o 
  -3   5  20      203.53      341.95    183.12 o 
  -6   6  20        9.60       11.07    138.72 o 
  -4   6  20        8.23       36.10    264.07 o 
  -5   1  21      154.40      159.53    147.77 o 
  -3   1  21      170.22      196.63    123.17 o 
  -6   2  21      117.54       90.43    180.54 o 
  -4   2  21        0.43      -27.92    212.00 o 
  -2   2  21        5.32       68.27    202.64 o 
  -5   3  21      165.27      290.14    206.96 o 
  -3   3  21        0.57        9.30     96.89 o 
  -4   4  21      109.79      106.50    187.51 o 
                                                 
